# Supplementary material for: Genome-wide analysis of the TCP transcription factor family in mung bean and its dynamic regulatory network under salt stress
Source: Front Plant Sci. 2025 Jun 27;16:1602810. doi: 10.3389/fpls.2025.1602810 (PMC12247535; doi:10.3389/fpls.2025.1602810)
Supplement: Supplementary file 2 [file Table2.xlsx]

## Sheet: S1
Supplementary Table 1 Physicochemical properties of VrTCP family genes
Gene ID	Group	Gene Name	subfamily	Location	Amino Acid Number	Molecular Weight (MW, kDa)	Theoretical Isoelectric Point (pI)	Instability Index (II)	Aliphatic Index (AI)	Grand Average of Hydropathicity (GRAVY)	Subcellular Localization
Virad01G0039200	II	VrTCP1	CIN	Chr01	383	41.79	6.35	61.85	59.4	-0.713	Nucleus
Virad01G0147100	I	VrTCP2	PCF	Chr01	167	18.0876	6.91	65.95	87.01	-0.249	Nucleus
Virad02G0150700	I	VrTCP3	PCF	Chr02	420	43.9366	6.81	58.51	60.71	-0.528	Nucleus
Virad02G0214900	I	VrTCP4	PCF	Chr02	320	34.3091	9.99	46.77	84.81	-0.296	Nucleus
Virad04G0053800	I	VrTCP5	PCF	Chr04	171	18.8254	7.84	36.73	80.99	-0.244	Nucleus
Virad04G0089900	II	VrTCP6	CIN	Chr04	347	37.6643	6.45	41.28	59.97	-0.688	Nucleus
Virad04G0198100	II	VrTCP7	CIN	Chr04	476	51.4324	8.63	58.16	55.8	-0.836	Nucleus
Virad05G00390003	II	VrTCP8	CIN	Chr05	349	38.532	8.75	47.46	67.88	-0.665	Nucleus
Virad05G0070000	II	VrTCP9	CYC/TB1	Chr05	404	44.6441	9.12	62.18	59.95	-0.775	Nucleus
Virad06G0063600	II	VrTCP10	CIN	Chr06	374	41.09	9.08	53.1	67.54	-0.559	Nucleus
Virad06G0065600	II	VrTCP11	CYC/TB1	Chr06	362	41.7385	7.72	56.56	54.45	-1.049	Nucleus
Virad06G0079000	I	VrTCP12	PCF	Chr06	375	40.9212	7.02	62.65	60.37	-0.726	Nucleus
Virad07G0184000	I	VrTCP13	PCF	Chr07	311	33.0549	9.01	59.75	63.76	-0.649	Nucleus
Virad07G0335800	II	VrTCP14	CIN	Chr07	385	43.0263	9.19	52.24	72.44	-0.702	Nucleus
Virad07G0346300	II	VrTCP15	CYC/TB1	Chr07	366	40.7609	8.91	49.03	65.11	-0.651	Nucleus
Virad08G0099100	II	VrTCP16	CYC/TB1	Chr08	362	40.9597	7.84	57.28	64.97	-0.804	Nucleus
Virad08G0105100	II	VrTCP17	CIN	Chr08	364	40.1867	9.43	50.99	66.4	-0.671	Nucleus
Virad08G0113200	I	VrTCP18	PCF	Chr08	398	42.8201	7.95	58.46	59.9	-0.698	Nucleus
Virad08G0136300	I	VrTCP19	PCF	Chr08	357	37.9293	8.54	56.64	67.79	-0.538	Nucleus
Virad09G0081400	I	VrTCP20	PCF	Chr09	328	34.8455	9.84	61.62	68.48	-0.327	Nucleus
Virad10G0096300	I	VrTCP21	PCF	Chr10	188	19.8914	7.9	68.65	73.72	-0.305	Nucleus
Virad10G0248400	I	VrTCP22	PCF	Chr10	327	34.4695	6.4	66.09	62.42	-0.454	Nucleus
Virad10G0254400	II	VrTCP23	CYC/TB1	Chr10	375	42.0989	6.26	48.03	58.59	-0.702	Nucleus
Virad10G0297900	I	VrTCP24	PCF	Chr10	251	26.4737	10.07	45.64	75.9	-0.413	Nucleus
Virad11G0004700	I	VrTCP25	PCF	Chr11	526	54.9389	7.13	64.28	54.05	-0.694	Nucleus
Virad11G0057200	II	VrTCP26	CIN	Chr11	629	69.1135	9.34	55.13	61.72	-0.808	Nucleus

## Sheet: S2
Supplementary Table 2 Detailed information on RNA sequencing data of mung bean samples under salt stress
Sample	Raw reads	Clean reads	Q20	Q30	GC	Mapped read pairs	Mapped ratio
T0-1	58910084	58910046	0.962748	0.962442	0.447359	28471521	0.9891
T0-2	49034292	49034252	0.962555	0.962267	0.445295	23704374	0.9892
T0-3	41537744	41537714	0.96618	0.965878	0.448118	20191869	0.9909
T30-1	55797630	55797572	0.960974	0.960564	0.4472	26974552	0.9892
T30-2	45604162	45604112	0.962472	0.962088	0.448885	22066318	0.9894
T30-3	40282512	40282476	0.966242	0.965887	0.447727	19518554	0.9897
T60-1	45260868	45260792	0.964661	0.964308	0.445171	21904360	0.9893
T60-2	47737654	47737626	0.969373	0.969025	0.447508	23213091	0.9908
T60-3	53163268	53163218	0.961521	0.961249	0.445544	25732113	0.9896
T90-1	46758512	46758460	0.961946	0.961652	0.447368	22281354	0.9855
T90-2	41609576	41609510	0.966929	0.966713	0.448564	20059845	0.9888
T90-3	41859148	41859106	0.965271	0.96501	0.446471	19930995	0.9849
T120-1	50724718	50724672	0.96332	0.96299	0.446345	24204146	0.9859
T120-2	53779988	53779922	0.960503	0.960273	0.451067	25745865	0.9868
T120-3	53687734	53687660	0.961285	0.961019	0.450481	25583194	0.9858
T150-1	62049184	61988858	0.957924	0.957564	0.447343	29970169	0.9893
T150-2	48873672	48825340	0.957077	0.956676	0.447895	23550898	0.9885
T150-3	56544154	56544130	0.965878	0.965573	0.448452	27145461	0.9875

## Sheet: S3
Supplementary Table 3. Transcriptional expression levels (TPM) of VrTCP genes under different salt stress concentrations
Gene_name	T0_1	T0_2	T0_3	T30_1	T30_2	T30_3	T60_1	T60_2	T60_3	T90_1	T90_2	T90_3	T120_1	T120_2	T120_3	T150_1	T150_2	T150_3
VrTCP1	48.545	58.313	70.549	67.659	84.185	57.919	57.112	59.124	58.683	76.017	45.542	74.572	79.198	59.388	59.801	66.934	60.606	74.965
VrTCP2	0	0	0	0	0	0	0	0	0	0	0	0	0	0	0	0	0	0
VrTCP3	19.126	23.342	20.184	17.668	21.79	19.775	23.914	20.98	27.009	25.855	28.224	23.616	32.064	33.726	35.553	28.512	23.314	29.093
VrTCP4	25.265	29.031	34.189	28.491	29.137	19.769	27.971	21.518	24.169	25.893	27.502	25.062	29.639	31.333	32.98	26.277	32.98	30.433
VrTCP5	0	0	0	0	0	0	0	0	0	0.278	0	0.151	0	0	0	0	0	0
VrTCP6	50.733	54.08	52.118	68.375	72.476	78.098	70.586	72.112	63.939	86.091	53.353	74.908	95.855	80.011	72.261	85.904	64.558	89.257
VrTCP7	48.348	56.439	61.624	59.228	68.905	60.058	48.661	60.823	53.799	91.02	61.435	69.246	60.328	66.802	71.911	51.866	81.963	72.834
VrTCP8	19.277	22.342	25.406	28.64	26.504	24.487	26.593	25.414	23.067	33.719	25.733	25.639	26.26	27.066	29.16	25.4	24.737	24.399
VrTCP9	2.472	0	1.942	1.019	0.94	1.398	2.352	4.558	1.972	0	1.76	0.116	0.302	0	1.824	3.244	2.022	0.527
VrTCP10	6.524	9.582	6.007	5.448	6.137	7.329	4.717	6.067	7.118	6.756	5.045	5.201	6.337	6.089	5.214	6.273	3.246	5.294
VrTCP11	0.01	0.012	0.029	0.032	0	0.015	0.025	0.013	0.011	0.013	0	0.014	0.012	0.023	0	0.009	0	0.011
VrTCP12	13.277	11.452	12.94	16.327	17.186	16.745	27.095	19.416	15.817	26.956	19.251	23.433	24.571	23.358	22.602	20.581	22.393	21.201
VrTCP13	15.181	16.227	14.29	14.876	14.556	16.038	16.591	19.234	19.741	18.041	19.195	17.802	18.464	19.317	18.916	16.858	18.104	16.209
VrTCP14	29.096	31.849	27.885	32.353	32.966	35.19	39.012	36.734	36.452	35.698	38.541	42.39	49.472	47.73	39.62	48.018	33.376	41.806
VrTCP15	10.916	1.322	6.226	9.403	12.565	9.872	22.405	22.732	13.658	0.305	14.919	4.395	9.36	5.806	11.664	23.027	14.37	12.728
VrTCP16	1.18	4.446	2.634	0.657	1.094	1.369	0.562	0.317	0.882	0.353	1.064	0.352	0.443	0.259	0.185	0.956	0.054	0.41
VrTCP17	4.813	8.012	4.409	4.048	3.974	4.036	3.076	3.438	4.407	4.845	2.337	4.41	3.815	4.6	3.263	4.172	2.658	3.361
VrTCP18	5.239	4.783	6.05	6.805	6.119	8.398	9.878	11.364	10.94	7.7	7.259	7.781	7.631	8.874	7.08	8.88	6.899	6.926
VrTCP19	19.679	16.074	11.089	5.78	6.891	9.042	8.642	7.556	10.115	6.769	8.498	8.392	6.504	8.177	3.916	7.409	3.572	4.698
VrTCP20	4.115	4.456	4.837	2.931	2.37	3.016	4.999	2.797	2.759	1.89	2.205	1.4	1.363	2.586	2.13	2.469	1.372	2.112
VrTCP21	7.533	8.326	7.991	5.17	7.177	4.995	5.444	5.676	6.125	5.293	5.807	3.369	6.065	6.467	5.022	6.761	5.849	5.288
VrTCP22	11.588	8.394	7.311	5.185	5.394	4.743	7.982	5.156	6.069	7.076	7.066	6.418	7.388	8.513	8.757	7.249	6.443	8.007
VrTCP23	0	0	0	0	0	0	0	0	0	0	0	0	0	0	0	0	0	0
VrTCP24	33.675	45.591	51.762	43.927	51.741	41.838	45.204	39.871	39.813	35.92	37.786	34.951	35.802	40.245	41.414	34.453	36.165	32.343
VrTCP25	17.118	18.415	13.96	11.185	13.819	17.419	17.068	18.119	19.609	21.067	14.507	20.581	22.71	17.304	13.61	25.766	19.018	19.091
VrTCP26	81.623	85.354	76.068	75.244	89.453	84.899	73.36	67.123	79.871	103.79	60.186	103.412	103.586	87.501	68.707	93.945	84.414	100.622

## Sheet: S4
Supplementary Table 4: Predicted biological functions and functional domains of VrTCP genes based on protein sequences
node	identifier	category	term ID	term description
VrTCP1	3916.A0A1S3TJX4	GO Process	GO:0006355	Regulation of transcription, DNA-templated
VrTCP1	3916.A0A1S3TJX4	GO Process	GO:0009889	Regulation of biosynthetic process
VrTCP1	3916.A0A1S3TJX4	GO Process	GO:0010468	Regulation of gene expression
VrTCP1	3916.A0A1S3TJX4	GO Process	GO:0010556	Regulation of macromolecule biosynthetic process
VrTCP1	3916.A0A1S3TJX4	GO Process	GO:0019219	Regulation of nucleobase-containing compound metabolic process
VrTCP1	3916.A0A1S3TJX4	GO Process	GO:0019222	Regulation of metabolic process
VrTCP1	3916.A0A1S3TJX4	GO Process	GO:0031323	Regulation of cellular metabolic process
VrTCP1	3916.A0A1S3TJX4	GO Process	GO:0031326	Regulation of cellular biosynthetic process
VrTCP1	3916.A0A1S3TJX4	GO Process	GO:0050789	Regulation of biological process
VrTCP1	3916.A0A1S3TJX4	GO Process	GO:0050794	Regulation of cellular process
VrTCP1	3916.A0A1S3TJX4	GO Process	GO:0051171	Regulation of nitrogen compound metabolic process
VrTCP1	3916.A0A1S3TJX4	GO Process	GO:0051252	Regulation of RNA metabolic process
VrTCP1	3916.A0A1S3TJX4	GO Process	GO:0060255	Regulation of macromolecule metabolic process
VrTCP1	3916.A0A1S3TJX4	GO Process	GO:0065007	Biological regulation
VrTCP1	3916.A0A1S3TJX4	GO Process	GO:0080090	Regulation of primary metabolic process
VrTCP1	3916.A0A1S3TJX4	GO Process	GO:1903506	Regulation of nucleic acid-templated transcription
VrTCP1	3916.A0A1S3TJX4	GO Process	GO:2001141	Regulation of RNA biosynthetic process
VrTCP1	3916.A0A1S3TJX4	GO Function	GO:0003676	Nucleic acid binding
VrTCP1	3916.A0A1S3TJX4	GO Function	GO:0003677	DNA binding
VrTCP1	3916.A0A1S3TJX4	GO Function	GO:0003700	DNA-binding transcription factor activity
VrTCP1	3916.A0A1S3TJX4	GO Function	GO:0005488	Binding
VrTCP1	3916.A0A1S3TJX4	GO Function	GO:0097159	Organic cyclic compound binding
VrTCP1	3916.A0A1S3TJX4	GO Function	GO:0140110	Transcription regulator activity
VrTCP1	3916.A0A1S3TJX4	GO Function	GO:1901363	Heterocyclic compound binding
VrTCP1	3916.A0A1S3TJX4	GO Component	GO:0005622	Intracellular anatomical structure
VrTCP1	3916.A0A1S3TJX4	GO Component	GO:0005634	Nucleus
VrTCP1	3916.A0A1S3TJX4	GO Component	GO:0043226	Organelle
VrTCP1	3916.A0A1S3TJX4	GO Component	GO:0043227	Membrane-bounded organelle
VrTCP1	3916.A0A1S3TJX4	GO Component	GO:0043229	Intracellular organelle
VrTCP1	3916.A0A1S3TJX4	GO Component	GO:0043231	Intracellular membrane-bounded organelle
VrTCP1	3916.A0A1S3TJX4	GO Component	GO:0110165	Cellular anatomical entity
VrTCP1	3916.A0A1S3TJX4	STRING clusters	CL:30350	Mixed, incl. Putative S-adenosyl-L-methionine-dependent methyltransferase, and ALOG family
VrTCP1	3916.A0A1S3TJX4	STRING clusters	CL:30352	Mixed, incl. Putative S-adenosyl-L-methionine-dependent methyltransferase, and ALOG family
VrTCP1	3916.A0A1S3TJX4	Pfam	PF03634	TCP family transcription factor
VrTCP1	3916.A0A1S3TJX4	InterPro	IPR005333	Transcription factor, TCP
VrTCP1	3916.A0A1S3TJX4	InterPro	IPR017887	Transcription factor TCP subgroup
VrTCP10	3916.A0A1S3TI75	GO Process	GO:0006355	Regulation of transcription, DNA-templated
VrTCP10	3916.A0A1S3TI75	GO Process	GO:0007275	Multicellular organism development
VrTCP10	3916.A0A1S3TI75	GO Process	GO:0009889	Regulation of biosynthetic process
VrTCP10	3916.A0A1S3TI75	GO Process	GO:0010468	Regulation of gene expression
VrTCP10	3916.A0A1S3TI75	GO Process	GO:0010556	Regulation of macromolecule biosynthetic process
VrTCP10	3916.A0A1S3TI75	GO Process	GO:0019219	Regulation of nucleobase-containing compound metabolic process
VrTCP10	3916.A0A1S3TI75	GO Process	GO:0019222	Regulation of metabolic process
VrTCP10	3916.A0A1S3TI75	GO Process	GO:0031323	Regulation of cellular metabolic process
VrTCP10	3916.A0A1S3TI75	GO Process	GO:0031326	Regulation of cellular biosynthetic process
VrTCP10	3916.A0A1S3TI75	GO Process	GO:0032501	Multicellular organismal process
VrTCP10	3916.A0A1S3TI75	GO Process	GO:0032502	Developmental process
VrTCP10	3916.A0A1S3TI75	GO Process	GO:0048731	System development
VrTCP10	3916.A0A1S3TI75	GO Process	GO:0048856	Anatomical structure development
VrTCP10	3916.A0A1S3TI75	GO Process	GO:0050789	Regulation of biological process
VrTCP10	3916.A0A1S3TI75	GO Process	GO:0050794	Regulation of cellular process
VrTCP10	3916.A0A1S3TI75	GO Process	GO:0051171	Regulation of nitrogen compound metabolic process
VrTCP10	3916.A0A1S3TI75	GO Process	GO:0051252	Regulation of RNA metabolic process
VrTCP10	3916.A0A1S3TI75	GO Process	GO:0060255	Regulation of macromolecule metabolic process
VrTCP10	3916.A0A1S3TI75	GO Process	GO:0065007	Biological regulation
VrTCP10	3916.A0A1S3TI75	GO Process	GO:0080090	Regulation of primary metabolic process
VrTCP10	3916.A0A1S3TI75	GO Process	GO:1903506	Regulation of nucleic acid-templated transcription
VrTCP10	3916.A0A1S3TI75	GO Process	GO:2001141	Regulation of RNA biosynthetic process
VrTCP10	3916.A0A1S3TI75	GO Function	GO:0003676	Nucleic acid binding
VrTCP10	3916.A0A1S3TI75	GO Function	GO:0003677	DNA binding
VrTCP10	3916.A0A1S3TI75	GO Function	GO:0003700	DNA-binding transcription factor activity
VrTCP10	3916.A0A1S3TI75	GO Function	GO:0005488	Binding
VrTCP10	3916.A0A1S3TI75	GO Function	GO:0043565	Sequence-specific DNA binding
VrTCP10	3916.A0A1S3TI75	GO Function	GO:0097159	Organic cyclic compound binding
VrTCP10	3916.A0A1S3TI75	GO Function	GO:0140110	Transcription regulator activity
VrTCP10	3916.A0A1S3TI75	GO Function	GO:1901363	Heterocyclic compound binding
VrTCP10	3916.A0A1S3TI75	GO Component	GO:0005622	Intracellular anatomical structure
VrTCP10	3916.A0A1S3TI75	GO Component	GO:0005634	Nucleus
VrTCP10	3916.A0A1S3TI75	GO Component	GO:0043226	Organelle
VrTCP10	3916.A0A1S3TI75	GO Component	GO:0043227	Membrane-bounded organelle
VrTCP10	3916.A0A1S3TI75	GO Component	GO:0043229	Intracellular organelle
VrTCP10	3916.A0A1S3TI75	GO Component	GO:0043231	Intracellular membrane-bounded organelle
VrTCP10	3916.A0A1S3TI75	GO Component	GO:0110165	Cellular anatomical entity
VrTCP10	3916.A0A1S3TI75	STRING clusters	CL:23749	Mostly uncharacterized, incl. No apical meristem (NAM) protein, and Transcription factor, TCP
VrTCP10	3916.A0A1S3TI75	STRING clusters	CL:23750	Mostly uncharacterized, incl. Transcription factor, TCP, and Neprosin activation peptide
VrTCP10	3916.A0A1S3TI75	STRING clusters	CL:23751	Mostly uncharacterized, incl. Transcription factor, TCP, and Neprosin activation peptide
VrTCP10	3916.A0A1S3TI75	STRING clusters	CL:23752	Mostly uncharacterized, incl. Transcription factor, TCP, and Neprosin activation peptide
VrTCP10	3916.A0A1S3TI75	STRING clusters	CL:23754	Mostly uncharacterized, incl. Mismatch repair (MMR) directed by MSH2:MSH3 (MutSbeta), and Transcription factor, TCP
VrTCP10	3916.A0A1S3TI75	COMPARTMENTS	GOCC:0005622	Intracellular
VrTCP10	3916.A0A1S3TI75	COMPARTMENTS	GOCC:0005737	Cytoplasm
VrTCP10	3916.A0A1S3TI75	COMPARTMENTS	GOCC:0009507	Chloroplast
VrTCP10	3916.A0A1S3TI75	COMPARTMENTS	GOCC:0009536	Plastid
VrTCP10	3916.A0A1S3TI75	COMPARTMENTS	GOCC:0043226	Organelle
VrTCP10	3916.A0A1S3TI75	COMPARTMENTS	GOCC:0043227	Membrane-bounded organelle
VrTCP10	3916.A0A1S3TI75	COMPARTMENTS	GOCC:0043229	Intracellular organelle
VrTCP10	3916.A0A1S3TI75	COMPARTMENTS	GOCC:0043231	Intracellular membrane-bounded organelle
VrTCP10	3916.A0A1S3TI75	COMPARTMENTS	GOCC:0110165	Cellular anatomical entity
VrTCP10	3916.A0A1S3TI75	Pfam	PF03634	TCP family transcription factor
VrTCP10	3916.A0A1S3TI75	InterPro	IPR005333	Transcription factor, TCP
VrTCP10	3916.A0A1S3TI75	InterPro	IPR017887	Transcription factor TCP subgroup
VrTCP11	3916.A0A1S3TAU4	GO Process	GO:0006355	Regulation of transcription, DNA-templated
VrTCP11	3916.A0A1S3TAU4	GO Process	GO:0009889	Regulation of biosynthetic process
VrTCP11	3916.A0A1S3TAU4	GO Process	GO:0010468	Regulation of gene expression
VrTCP11	3916.A0A1S3TAU4	GO Process	GO:0010556	Regulation of macromolecule biosynthetic process
VrTCP11	3916.A0A1S3TAU4	GO Process	GO:0019219	Regulation of nucleobase-containing compound metabolic process
VrTCP11	3916.A0A1S3TAU4	GO Process	GO:0019222	Regulation of metabolic process
VrTCP11	3916.A0A1S3TAU4	GO Process	GO:0022603	Regulation of anatomical structure morphogenesis
VrTCP11	3916.A0A1S3TAU4	GO Process	GO:0031323	Regulation of cellular metabolic process
VrTCP11	3916.A0A1S3TAU4	GO Process	GO:0031326	Regulation of cellular biosynthetic process
VrTCP11	3916.A0A1S3TAU4	GO Process	GO:0050789	Regulation of biological process
VrTCP11	3916.A0A1S3TAU4	GO Process	GO:0050793	Regulation of developmental process
VrTCP11	3916.A0A1S3TAU4	GO Process	GO:0050794	Regulation of cellular process
VrTCP11	3916.A0A1S3TAU4	GO Process	GO:0051171	Regulation of nitrogen compound metabolic process
VrTCP11	3916.A0A1S3TAU4	GO Process	GO:0051239	Regulation of multicellular organismal process
VrTCP11	3916.A0A1S3TAU4	GO Process	GO:0051252	Regulation of RNA metabolic process
VrTCP11	3916.A0A1S3TAU4	GO Process	GO:0060255	Regulation of macromolecule metabolic process
VrTCP11	3916.A0A1S3TAU4	GO Process	GO:0060688	Regulation of morphogenesis of a branching structure
VrTCP11	3916.A0A1S3TAU4	GO Process	GO:0065007	Biological regulation
VrTCP11	3916.A0A1S3TAU4	GO Process	GO:0080090	Regulation of primary metabolic process
VrTCP11	3916.A0A1S3TAU4	GO Process	GO:1903506	Regulation of nucleic acid-templated transcription
VrTCP11	3916.A0A1S3TAU4	GO Process	GO:2001141	Regulation of RNA biosynthetic process
VrTCP11	3916.A0A1S3TAU4	GO Function	GO:0003676	Nucleic acid binding
VrTCP11	3916.A0A1S3TAU4	GO Function	GO:0003677	DNA binding
VrTCP11	3916.A0A1S3TAU4	GO Function	GO:0003700	DNA-binding transcription factor activity
VrTCP11	3916.A0A1S3TAU4	GO Function	GO:0005488	Binding
VrTCP11	3916.A0A1S3TAU4	GO Function	GO:0043565	Sequence-specific DNA binding
VrTCP11	3916.A0A1S3TAU4	GO Function	GO:0097159	Organic cyclic compound binding
VrTCP11	3916.A0A1S3TAU4	GO Function	GO:0140110	Transcription regulator activity
VrTCP11	3916.A0A1S3TAU4	GO Function	GO:1901363	Heterocyclic compound binding
VrTCP11	3916.A0A1S3TAU4	GO Component	GO:0005622	Intracellular anatomical structure
VrTCP11	3916.A0A1S3TAU4	GO Component	GO:0005634	Nucleus
VrTCP11	3916.A0A1S3TAU4	GO Component	GO:0043226	Organelle
VrTCP11	3916.A0A1S3TAU4	GO Component	GO:0043227	Membrane-bounded organelle
VrTCP11	3916.A0A1S3TAU4	GO Component	GO:0043229	Intracellular organelle
VrTCP11	3916.A0A1S3TAU4	GO Component	GO:0043231	Intracellular membrane-bounded organelle
VrTCP11	3916.A0A1S3TAU4	GO Component	GO:0110165	Cellular anatomical entity
VrTCP11	3916.A0A1S3TAU4	STRING clusters	CL:22926	Mostly uncharacterized, incl. Plant protein of unknown function, and F-box-like domain superfamily
VrTCP11	3916.A0A1S3TAU4	STRING clusters	CL:22929	Mostly uncharacterized, incl. Plant protein of unknown function, and F-box-like domain superfamily
VrTCP11	3916.A0A1S3TAU4	STRING clusters	CL:22933	Mostly uncharacterized, incl. Plant protein of unknown function, and F-box-like domain superfamily
VrTCP11	3916.A0A1S3TAU4	COMPARTMENTS	GOCC:0005622	Intracellular
VrTCP11	3916.A0A1S3TAU4	COMPARTMENTS	GOCC:0005634	Nucleus
VrTCP11	3916.A0A1S3TAU4	COMPARTMENTS	GOCC:0043226	Organelle
VrTCP11	3916.A0A1S3TAU4	COMPARTMENTS	GOCC:0043227	Membrane-bounded organelle
VrTCP11	3916.A0A1S3TAU4	COMPARTMENTS	GOCC:0043229	Intracellular organelle
VrTCP11	3916.A0A1S3TAU4	COMPARTMENTS	GOCC:0043231	Intracellular membrane-bounded organelle
VrTCP11	3916.A0A1S3TAU4	COMPARTMENTS	GOCC:0110165	Cellular anatomical entity
VrTCP11	3916.A0A1S3TAU4	UniProt Keywords	KW-0175	Coiled coil
VrTCP11	3916.A0A1S3TAU4	Pfam	PF03634	TCP family transcription factor
VrTCP11	3916.A0A1S3TAU4	InterPro	IPR005333	Transcription factor, TCP
VrTCP11	3916.A0A1S3TAU4	InterPro	IPR017887	Transcription factor TCP subgroup
VrTCP11	3916.A0A1S3TAU4	InterPro	IPR017888	CYC/TB1, R domain
VrTCP12	3916.A0A1S3TPI0	GO Process	GO:0000003	Reproduction
VrTCP12	3916.A0A1S3TPI0	GO Process	GO:0003006	Developmental process involved in reproduction
VrTCP12	3916.A0A1S3TPI0	GO Process	GO:0006355	Regulation of transcription, DNA-templated
VrTCP12	3916.A0A1S3TPI0	GO Process	GO:0007275	Multicellular organism development
VrTCP12	3916.A0A1S3TPI0	GO Process	GO:0009719	Response to endogenous stimulus
VrTCP12	3916.A0A1S3TPI0	GO Process	GO:0009725	Response to hormone
VrTCP12	3916.A0A1S3TPI0	GO Process	GO:0009735	Response to cytokinin
VrTCP12	3916.A0A1S3TPI0	GO Process	GO:0009791	Post-embryonic development
VrTCP12	3916.A0A1S3TPI0	GO Process	GO:0009889	Regulation of biosynthetic process
VrTCP12	3916.A0A1S3TPI0	GO Process	GO:0010033	Response to organic substance
VrTCP12	3916.A0A1S3TPI0	GO Process	GO:0010229	Inflorescence development
VrTCP12	3916.A0A1S3TPI0	GO Process	GO:0010468	Regulation of gene expression
VrTCP12	3916.A0A1S3TPI0	GO Process	GO:0010556	Regulation of macromolecule biosynthetic process
VrTCP12	3916.A0A1S3TPI0	GO Process	GO:0019219	Regulation of nucleobase-containing compound metabolic process
VrTCP12	3916.A0A1S3TPI0	GO Process	GO:0019222	Regulation of metabolic process
VrTCP12	3916.A0A1S3TPI0	GO Process	GO:0022414	Reproductive process
VrTCP12	3916.A0A1S3TPI0	GO Process	GO:0031323	Regulation of cellular metabolic process
VrTCP12	3916.A0A1S3TPI0	GO Process	GO:0031326	Regulation of cellular biosynthetic process
VrTCP12	3916.A0A1S3TPI0	GO Process	GO:0032501	Multicellular organismal process
VrTCP12	3916.A0A1S3TPI0	GO Process	GO:0032502	Developmental process
VrTCP12	3916.A0A1S3TPI0	GO Process	GO:0042221	Response to chemical
VrTCP12	3916.A0A1S3TPI0	GO Process	GO:0048367	Shoot system development
VrTCP12	3916.A0A1S3TPI0	GO Process	GO:0048608	Reproductive structure development
VrTCP12	3916.A0A1S3TPI0	GO Process	GO:0048731	System development
VrTCP12	3916.A0A1S3TPI0	GO Process	GO:0048856	Anatomical structure development
VrTCP12	3916.A0A1S3TPI0	GO Process	GO:0050789	Regulation of biological process
VrTCP12	3916.A0A1S3TPI0	GO Process	GO:0050794	Regulation of cellular process
VrTCP12	3916.A0A1S3TPI0	GO Process	GO:0050896	Response to stimulus
VrTCP12	3916.A0A1S3TPI0	GO Process	GO:0051171	Regulation of nitrogen compound metabolic process
VrTCP12	3916.A0A1S3TPI0	GO Process	GO:0051252	Regulation of RNA metabolic process
VrTCP12	3916.A0A1S3TPI0	GO Process	GO:0060255	Regulation of macromolecule metabolic process
VrTCP12	3916.A0A1S3TPI0	GO Process	GO:0061458	Reproductive system development
VrTCP12	3916.A0A1S3TPI0	GO Process	GO:0065007	Biological regulation
VrTCP12	3916.A0A1S3TPI0	GO Process	GO:0080090	Regulation of primary metabolic process
VrTCP12	3916.A0A1S3TPI0	GO Process	GO:0090567	Reproductive shoot system development
VrTCP12	3916.A0A1S3TPI0	GO Process	GO:1903506	Regulation of nucleic acid-templated transcription
VrTCP12	3916.A0A1S3TPI0	GO Process	GO:2001141	Regulation of RNA biosynthetic process
VrTCP12	3916.A0A1S3TPI0	GO Function	GO:0000976	Transcription cis-regulatory region binding
VrTCP12	3916.A0A1S3TPI0	GO Function	GO:0001067	Transcription regulatory region nucleic acid binding
VrTCP12	3916.A0A1S3TPI0	GO Function	GO:0003676	Nucleic acid binding
VrTCP12	3916.A0A1S3TPI0	GO Function	GO:0003677	DNA binding
VrTCP12	3916.A0A1S3TPI0	GO Function	GO:0003690	Double-stranded DNA binding
VrTCP12	3916.A0A1S3TPI0	GO Function	GO:0003700	DNA-binding transcription factor activity
VrTCP12	3916.A0A1S3TPI0	GO Function	GO:0005488	Binding
VrTCP12	3916.A0A1S3TPI0	GO Function	GO:0043565	Sequence-specific DNA binding
VrTCP12	3916.A0A1S3TPI0	GO Function	GO:0097159	Organic cyclic compound binding
VrTCP12	3916.A0A1S3TPI0	GO Function	GO:0140110	Transcription regulator activity
VrTCP12	3916.A0A1S3TPI0	GO Function	GO:1901363	Heterocyclic compound binding
VrTCP12	3916.A0A1S3TPI0	GO Function	GO:1990837	Sequence-specific double-stranded DNA binding
VrTCP12	3916.A0A1S3TPI0	GO Component	GO:0005622	Intracellular anatomical structure
VrTCP12	3916.A0A1S3TPI0	GO Component	GO:0005634	Nucleus
VrTCP12	3916.A0A1S3TPI0	GO Component	GO:0043226	Organelle
VrTCP12	3916.A0A1S3TPI0	GO Component	GO:0043227	Membrane-bounded organelle
VrTCP12	3916.A0A1S3TPI0	GO Component	GO:0043229	Intracellular organelle
VrTCP12	3916.A0A1S3TPI0	GO Component	GO:0043231	Intracellular membrane-bounded organelle
VrTCP12	3916.A0A1S3TPI0	GO Component	GO:0110165	Cellular anatomical entity
VrTCP12	3916.A0A1S3TPI0	STRING clusters	CL:8683	Mediator complex, and AMP-binding enzyme C-terminal domain
VrTCP12	3916.A0A1S3TPI0	STRING clusters	CL:8688	Mixed, incl. Core mediator complex, and Oxalate catabolic process
VrTCP12	3916.A0A1S3TPI0	STRING clusters	CL:8693	Mixed, incl. Core mediator complex, and O-FUCOSYLTRANSFERASE1-like
VrTCP12	3916.A0A1S3TPI0	COMPARTMENTS	GOCC:0005622	Intracellular
VrTCP12	3916.A0A1S3TPI0	COMPARTMENTS	GOCC:0005634	Nucleus
VrTCP12	3916.A0A1S3TPI0	COMPARTMENTS	GOCC:0043226	Organelle
VrTCP12	3916.A0A1S3TPI0	COMPARTMENTS	GOCC:0043227	Membrane-bounded organelle
VrTCP12	3916.A0A1S3TPI0	COMPARTMENTS	GOCC:0043229	Intracellular organelle
VrTCP12	3916.A0A1S3TPI0	COMPARTMENTS	GOCC:0043231	Intracellular membrane-bounded organelle
VrTCP12	3916.A0A1S3TPI0	COMPARTMENTS	GOCC:0110165	Cellular anatomical entity
VrTCP12	3916.A0A1S3TPI0	Pfam	PF03634	TCP family transcription factor
VrTCP12	3916.A0A1S3TPI0	InterPro	IPR005333	Transcription factor, TCP
VrTCP12	3916.A0A1S3TPI0	InterPro	IPR017887	Transcription factor TCP subgroup
VrTCP13	3916.A0A1S3VZQ5	GO Process	GO:0006355	Regulation of transcription, DNA-templated
VrTCP13	3916.A0A1S3VZQ5	GO Process	GO:0009889	Regulation of biosynthetic process
VrTCP13	3916.A0A1S3VZQ5	GO Process	GO:0010468	Regulation of gene expression
VrTCP13	3916.A0A1S3VZQ5	GO Process	GO:0010556	Regulation of macromolecule biosynthetic process
VrTCP13	3916.A0A1S3VZQ5	GO Process	GO:0019219	Regulation of nucleobase-containing compound metabolic process
VrTCP13	3916.A0A1S3VZQ5	GO Process	GO:0019222	Regulation of metabolic process
VrTCP13	3916.A0A1S3VZQ5	GO Process	GO:0031323	Regulation of cellular metabolic process
VrTCP13	3916.A0A1S3VZQ5	GO Process	GO:0031326	Regulation of cellular biosynthetic process
VrTCP13	3916.A0A1S3VZQ5	GO Process	GO:0050789	Regulation of biological process
VrTCP13	3916.A0A1S3VZQ5	GO Process	GO:0050794	Regulation of cellular process
VrTCP13	3916.A0A1S3VZQ5	GO Process	GO:0051171	Regulation of nitrogen compound metabolic process
VrTCP13	3916.A0A1S3VZQ5	GO Process	GO:0051252	Regulation of RNA metabolic process
VrTCP13	3916.A0A1S3VZQ5	GO Process	GO:0060255	Regulation of macromolecule metabolic process
VrTCP13	3916.A0A1S3VZQ5	GO Process	GO:0065007	Biological regulation
VrTCP13	3916.A0A1S3VZQ5	GO Process	GO:0080090	Regulation of primary metabolic process
VrTCP13	3916.A0A1S3VZQ5	GO Process	GO:1903506	Regulation of nucleic acid-templated transcription
VrTCP13	3916.A0A1S3VZQ5	GO Process	GO:2001141	Regulation of RNA biosynthetic process
VrTCP13	3916.A0A1S3VZQ5	GO Function	GO:0003676	Nucleic acid binding
VrTCP13	3916.A0A1S3VZQ5	GO Function	GO:0003677	DNA binding
VrTCP13	3916.A0A1S3VZQ5	GO Function	GO:0003700	DNA-binding transcription factor activity
VrTCP13	3916.A0A1S3VZQ5	GO Function	GO:0005488	Binding
VrTCP13	3916.A0A1S3VZQ5	GO Function	GO:0043565	Sequence-specific DNA binding
VrTCP13	3916.A0A1S3VZQ5	GO Function	GO:0097159	Organic cyclic compound binding
VrTCP13	3916.A0A1S3VZQ5	GO Function	GO:0140110	Transcription regulator activity
VrTCP13	3916.A0A1S3VZQ5	GO Function	GO:1901363	Heterocyclic compound binding
VrTCP13	3916.A0A1S3VZQ5	GO Component	GO:0005622	Intracellular anatomical structure
VrTCP13	3916.A0A1S3VZQ5	GO Component	GO:0005634	Nucleus
VrTCP13	3916.A0A1S3VZQ5	GO Component	GO:0043226	Organelle
VrTCP13	3916.A0A1S3VZQ5	GO Component	GO:0043227	Membrane-bounded organelle
VrTCP13	3916.A0A1S3VZQ5	GO Component	GO:0043229	Intracellular organelle
VrTCP13	3916.A0A1S3VZQ5	GO Component	GO:0043231	Intracellular membrane-bounded organelle
VrTCP13	3916.A0A1S3VZQ5	GO Component	GO:0110165	Cellular anatomical entity
VrTCP13	3916.A0A1S3VZQ5	STRING clusters	CL:33456	Mixed, incl. Proanthocyanidin biosynthetic process, and Positive regulation of anthocyanin metabolic process
VrTCP13	3916.A0A1S3VZQ5	STRING clusters	CL:33476	Mixed, incl. Heavy metal-associated isoprenylated plant protein 4/7/8/17/18/19, and Protein of unknown function DUF677
VrTCP13	3916.A0A1S3VZQ5	COMPARTMENTS	GOCC:0005622	Intracellular
VrTCP13	3916.A0A1S3VZQ5	COMPARTMENTS	GOCC:0005634	Nucleus
VrTCP13	3916.A0A1S3VZQ5	COMPARTMENTS	GOCC:0043226	Organelle
VrTCP13	3916.A0A1S3VZQ5	COMPARTMENTS	GOCC:0043227	Membrane-bounded organelle
VrTCP13	3916.A0A1S3VZQ5	COMPARTMENTS	GOCC:0043229	Intracellular organelle
VrTCP13	3916.A0A1S3VZQ5	COMPARTMENTS	GOCC:0043231	Intracellular membrane-bounded organelle
VrTCP13	3916.A0A1S3VZQ5	COMPARTMENTS	GOCC:0110165	Cellular anatomical entity
VrTCP13	3916.A0A1S3VZQ5	Pfam	PF03634	TCP family transcription factor
VrTCP13	3916.A0A1S3VZQ5	InterPro	IPR005333	Transcription factor, TCP
VrTCP13	3916.A0A1S3VZQ5	InterPro	IPR017887	Transcription factor TCP subgroup
VrTCP14	3916.A0A1S3TS82	GO Process	GO:0006355	Regulation of transcription, DNA-templated
VrTCP14	3916.A0A1S3TS82	GO Process	GO:0007275	Multicellular organism development
VrTCP14	3916.A0A1S3TS82	GO Process	GO:0009889	Regulation of biosynthetic process
VrTCP14	3916.A0A1S3TS82	GO Process	GO:0010468	Regulation of gene expression
VrTCP14	3916.A0A1S3TS82	GO Process	GO:0010556	Regulation of macromolecule biosynthetic process
VrTCP14	3916.A0A1S3TS82	GO Process	GO:0019219	Regulation of nucleobase-containing compound metabolic process
VrTCP14	3916.A0A1S3TS82	GO Process	GO:0019222	Regulation of metabolic process
VrTCP14	3916.A0A1S3TS82	GO Process	GO:0031323	Regulation of cellular metabolic process
VrTCP14	3916.A0A1S3TS82	GO Process	GO:0031326	Regulation of cellular biosynthetic process
VrTCP14	3916.A0A1S3TS82	GO Process	GO:0032501	Multicellular organismal process
VrTCP14	3916.A0A1S3TS82	GO Process	GO:0032502	Developmental process
VrTCP14	3916.A0A1S3TS82	GO Process	GO:0048731	System development
VrTCP14	3916.A0A1S3TS82	GO Process	GO:0048856	Anatomical structure development
VrTCP14	3916.A0A1S3TS82	GO Process	GO:0050789	Regulation of biological process
VrTCP14	3916.A0A1S3TS82	GO Process	GO:0050794	Regulation of cellular process
VrTCP14	3916.A0A1S3TS82	GO Process	GO:0051171	Regulation of nitrogen compound metabolic process
VrTCP14	3916.A0A1S3TS82	GO Process	GO:0051252	Regulation of RNA metabolic process
VrTCP14	3916.A0A1S3TS82	GO Process	GO:0060255	Regulation of macromolecule metabolic process
VrTCP14	3916.A0A1S3TS82	GO Process	GO:0065007	Biological regulation
VrTCP14	3916.A0A1S3TS82	GO Process	GO:0080090	Regulation of primary metabolic process
VrTCP14	3916.A0A1S3TS82	GO Process	GO:1903506	Regulation of nucleic acid-templated transcription
VrTCP14	3916.A0A1S3TS82	GO Process	GO:2001141	Regulation of RNA biosynthetic process
VrTCP14	3916.A0A1S3TS82	GO Function	GO:0003676	Nucleic acid binding
VrTCP14	3916.A0A1S3TS82	GO Function	GO:0003677	DNA binding
VrTCP14	3916.A0A1S3TS82	GO Function	GO:0003700	DNA-binding transcription factor activity
VrTCP14	3916.A0A1S3TS82	GO Function	GO:0005488	Binding
VrTCP14	3916.A0A1S3TS82	GO Function	GO:0043565	Sequence-specific DNA binding
VrTCP14	3916.A0A1S3TS82	GO Function	GO:0097159	Organic cyclic compound binding
VrTCP14	3916.A0A1S3TS82	GO Function	GO:0140110	Transcription regulator activity
VrTCP14	3916.A0A1S3TS82	GO Function	GO:1901363	Heterocyclic compound binding
VrTCP14	3916.A0A1S3TS82	GO Component	GO:0005622	Intracellular anatomical structure
VrTCP14	3916.A0A1S3TS82	GO Component	GO:0005634	Nucleus
VrTCP14	3916.A0A1S3TS82	GO Component	GO:0043226	Organelle
VrTCP14	3916.A0A1S3TS82	GO Component	GO:0043227	Membrane-bounded organelle
VrTCP14	3916.A0A1S3TS82	GO Component	GO:0043229	Intracellular organelle
VrTCP14	3916.A0A1S3TS82	GO Component	GO:0043231	Intracellular membrane-bounded organelle
VrTCP14	3916.A0A1S3TS82	GO Component	GO:0110165	Cellular anatomical entity
VrTCP14	3916.A0A1S3TS82	STRING clusters	CL:23749	Mostly uncharacterized, incl. No apical meristem (NAM) protein, and Transcription factor, TCP
VrTCP14	3916.A0A1S3TS82	STRING clusters	CL:23750	Mostly uncharacterized, incl. Transcription factor, TCP, and Neprosin activation peptide
VrTCP14	3916.A0A1S3TS82	STRING clusters	CL:23751	Mostly uncharacterized, incl. Transcription factor, TCP, and Neprosin activation peptide
VrTCP14	3916.A0A1S3TS82	STRING clusters	CL:23752	Mostly uncharacterized, incl. Transcription factor, TCP, and Neprosin activation peptide
VrTCP14	3916.A0A1S3TS82	STRING clusters	CL:23824	Mixed, incl. Transcription factor bHLH91-like, and VQ motif-containing protein 8/17/18/20/21/25
VrTCP14	3916.A0A1S3TS82	COMPARTMENTS	GOCC:0005622	Intracellular
VrTCP14	3916.A0A1S3TS82	COMPARTMENTS	GOCC:0005737	Cytoplasm
VrTCP14	3916.A0A1S3TS82	COMPARTMENTS	GOCC:0009507	Chloroplast
VrTCP14	3916.A0A1S3TS82	COMPARTMENTS	GOCC:0009536	Plastid
VrTCP14	3916.A0A1S3TS82	COMPARTMENTS	GOCC:0043226	Organelle
VrTCP14	3916.A0A1S3TS82	COMPARTMENTS	GOCC:0043227	Membrane-bounded organelle
VrTCP14	3916.A0A1S3TS82	COMPARTMENTS	GOCC:0043229	Intracellular organelle
VrTCP14	3916.A0A1S3TS82	COMPARTMENTS	GOCC:0043231	Intracellular membrane-bounded organelle
VrTCP14	3916.A0A1S3TS82	COMPARTMENTS	GOCC:0110165	Cellular anatomical entity
VrTCP14	3916.A0A1S3TS82	Pfam	PF03634	TCP family transcription factor
VrTCP14	3916.A0A1S3TS82	InterPro	IPR005333	Transcription factor, TCP
VrTCP14	3916.A0A1S3TS82	InterPro	IPR017887	Transcription factor TCP subgroup
VrTCP15	3916.A0A1S3TU29	GO Process	GO:0006355	Regulation of transcription, DNA-templated
VrTCP15	3916.A0A1S3TU29	GO Process	GO:0009889	Regulation of biosynthetic process
VrTCP15	3916.A0A1S3TU29	GO Process	GO:0010468	Regulation of gene expression
VrTCP15	3916.A0A1S3TU29	GO Process	GO:0010556	Regulation of macromolecule biosynthetic process
VrTCP15	3916.A0A1S3TU29	GO Process	GO:0019219	Regulation of nucleobase-containing compound metabolic process
VrTCP15	3916.A0A1S3TU29	GO Process	GO:0019222	Regulation of metabolic process
VrTCP15	3916.A0A1S3TU29	GO Process	GO:0022603	Regulation of anatomical structure morphogenesis
VrTCP15	3916.A0A1S3TU29	GO Process	GO:0031323	Regulation of cellular metabolic process
VrTCP15	3916.A0A1S3TU29	GO Process	GO:0031326	Regulation of cellular biosynthetic process
VrTCP15	3916.A0A1S3TU29	GO Process	GO:0050789	Regulation of biological process
VrTCP15	3916.A0A1S3TU29	GO Process	GO:0050793	Regulation of developmental process
VrTCP15	3916.A0A1S3TU29	GO Process	GO:0050794	Regulation of cellular process
VrTCP15	3916.A0A1S3TU29	GO Process	GO:0051171	Regulation of nitrogen compound metabolic process
VrTCP15	3916.A0A1S3TU29	GO Process	GO:0051239	Regulation of multicellular organismal process
VrTCP15	3916.A0A1S3TU29	GO Process	GO:0051252	Regulation of RNA metabolic process
VrTCP15	3916.A0A1S3TU29	GO Process	GO:0060255	Regulation of macromolecule metabolic process
VrTCP15	3916.A0A1S3TU29	GO Process	GO:0060688	Regulation of morphogenesis of a branching structure
VrTCP15	3916.A0A1S3TU29	GO Process	GO:0065007	Biological regulation
VrTCP15	3916.A0A1S3TU29	GO Process	GO:0080090	Regulation of primary metabolic process
VrTCP15	3916.A0A1S3TU29	GO Process	GO:1903506	Regulation of nucleic acid-templated transcription
VrTCP15	3916.A0A1S3TU29	GO Process	GO:2001141	Regulation of RNA biosynthetic process
VrTCP15	3916.A0A1S3TU29	GO Function	GO:0003676	Nucleic acid binding
VrTCP15	3916.A0A1S3TU29	GO Function	GO:0003677	DNA binding
VrTCP15	3916.A0A1S3TU29	GO Function	GO:0003700	DNA-binding transcription factor activity
VrTCP15	3916.A0A1S3TU29	GO Function	GO:0005488	Binding
VrTCP15	3916.A0A1S3TU29	GO Function	GO:0043565	Sequence-specific DNA binding
VrTCP15	3916.A0A1S3TU29	GO Function	GO:0097159	Organic cyclic compound binding
VrTCP15	3916.A0A1S3TU29	GO Function	GO:0140110	Transcription regulator activity
VrTCP15	3916.A0A1S3TU29	GO Function	GO:1901363	Heterocyclic compound binding
VrTCP15	3916.A0A1S3TU29	GO Component	GO:0005622	Intracellular anatomical structure
VrTCP15	3916.A0A1S3TU29	GO Component	GO:0005634	Nucleus
VrTCP15	3916.A0A1S3TU29	GO Component	GO:0043226	Organelle
VrTCP15	3916.A0A1S3TU29	GO Component	GO:0043227	Membrane-bounded organelle
VrTCP15	3916.A0A1S3TU29	GO Component	GO:0043229	Intracellular organelle
VrTCP15	3916.A0A1S3TU29	GO Component	GO:0043231	Intracellular membrane-bounded organelle
VrTCP15	3916.A0A1S3TU29	GO Component	GO:0110165	Cellular anatomical entity
VrTCP15	3916.A0A1S3TU29	STRING clusters	CL:22926	Mostly uncharacterized, incl. Plant protein of unknown function, and F-box-like domain superfamily
VrTCP15	3916.A0A1S3TU29	STRING clusters	CL:22929	Mostly uncharacterized, incl. Plant protein of unknown function, and F-box-like domain superfamily
VrTCP15	3916.A0A1S3TU29	STRING clusters	CL:22933	Mostly uncharacterized, incl. Plant protein of unknown function, and F-box-like domain superfamily
VrTCP15	3916.A0A1S3TU29	STRING clusters	CL:22936	Mostly uncharacterized, incl. Plant protein of unknown function, and F-box-like domain superfamily
VrTCP15	3916.A0A1S3TU29	STRING clusters	CL:22938	Mostly uncharacterized, incl. Plant protein of unknown function, and F-box-like domain superfamily
VrTCP15	3916.A0A1S3TU29	STRING clusters	CL:22939	Mostly uncharacterized, incl. Regulation of morphogenesis of a branching structure, and Plant protein of unknown function
VrTCP15	3916.A0A1S3TU29	STRING clusters	CL:22940	Mostly uncharacterized, incl. Regulation of morphogenesis of a branching structure, and FBD domain
VrTCP15	3916.A0A1S3TU29	STRING clusters	CL:22942	Mostly uncharacterized, incl. Regulation of morphogenesis of a branching structure, and FBD domain
VrTCP15	3916.A0A1S3TU29	STRING clusters	CL:22944	Mostly uncharacterized, incl. FBD domain, and Plant protein of unknown function
VrTCP15	3916.A0A1S3TU29	STRING clusters	CL:22945	Mostly uncharacterized, incl. Plant protein of unknown function, and Meiosis II
VrTCP15	3916.A0A1S3TU29	STRING clusters	CL:22996	Mostly uncharacterized, incl. Protein BREAKING OF ASYMMETRY IN THE STOMATAL LINEAGE, and CYC/TB1, R domain
VrTCP15	3916.A0A1S3TU29	STRING clusters	CL:22998	Mixed, incl. Protein BREAKING OF ASYMMETRY IN THE STOMATAL LINEAGE, and CYC/TB1, R domain
VrTCP15	3916.A0A1S3TU29	COMPARTMENTS	GOCC:0005622	Intracellular
VrTCP15	3916.A0A1S3TU29	COMPARTMENTS	GOCC:0005634	Nucleus
VrTCP15	3916.A0A1S3TU29	COMPARTMENTS	GOCC:0043226	Organelle
VrTCP15	3916.A0A1S3TU29	COMPARTMENTS	GOCC:0043227	Membrane-bounded organelle
VrTCP15	3916.A0A1S3TU29	COMPARTMENTS	GOCC:0043229	Intracellular organelle
VrTCP15	3916.A0A1S3TU29	COMPARTMENTS	GOCC:0043231	Intracellular membrane-bounded organelle
VrTCP15	3916.A0A1S3TU29	COMPARTMENTS	GOCC:0110165	Cellular anatomical entity
VrTCP15	3916.A0A1S3TU29	Pfam	PF03634	TCP family transcription factor
VrTCP15	3916.A0A1S3TU29	InterPro	IPR005333	Transcription factor, TCP
VrTCP15	3916.A0A1S3TU29	InterPro	IPR017887	Transcription factor TCP subgroup
VrTCP15	3916.A0A1S3TU29	InterPro	IPR017888	CYC/TB1, R domain
VrTCP16	3916.A0A1S3UQK5	GO Process	GO:0006355	Regulation of transcription, DNA-templated
VrTCP16	3916.A0A1S3UQK5	GO Process	GO:0009889	Regulation of biosynthetic process
VrTCP16	3916.A0A1S3UQK5	GO Process	GO:0010468	Regulation of gene expression
VrTCP16	3916.A0A1S3UQK5	GO Process	GO:0010556	Regulation of macromolecule biosynthetic process
VrTCP16	3916.A0A1S3UQK5	GO Process	GO:0019219	Regulation of nucleobase-containing compound metabolic process
VrTCP16	3916.A0A1S3UQK5	GO Process	GO:0019222	Regulation of metabolic process
VrTCP16	3916.A0A1S3UQK5	GO Process	GO:0022603	Regulation of anatomical structure morphogenesis
VrTCP16	3916.A0A1S3UQK5	GO Process	GO:0031323	Regulation of cellular metabolic process
VrTCP16	3916.A0A1S3UQK5	GO Process	GO:0031326	Regulation of cellular biosynthetic process
VrTCP16	3916.A0A1S3UQK5	GO Process	GO:0050789	Regulation of biological process
VrTCP16	3916.A0A1S3UQK5	GO Process	GO:0050793	Regulation of developmental process
VrTCP16	3916.A0A1S3UQK5	GO Process	GO:0050794	Regulation of cellular process
VrTCP16	3916.A0A1S3UQK5	GO Process	GO:0051171	Regulation of nitrogen compound metabolic process
VrTCP16	3916.A0A1S3UQK5	GO Process	GO:0051239	Regulation of multicellular organismal process
VrTCP16	3916.A0A1S3UQK5	GO Process	GO:0051252	Regulation of RNA metabolic process
VrTCP16	3916.A0A1S3UQK5	GO Process	GO:0060255	Regulation of macromolecule metabolic process
VrTCP16	3916.A0A1S3UQK5	GO Process	GO:0060688	Regulation of morphogenesis of a branching structure
VrTCP16	3916.A0A1S3UQK5	GO Process	GO:0065007	Biological regulation
VrTCP16	3916.A0A1S3UQK5	GO Process	GO:0080090	Regulation of primary metabolic process
VrTCP16	3916.A0A1S3UQK5	GO Process	GO:1903506	Regulation of nucleic acid-templated transcription
VrTCP16	3916.A0A1S3UQK5	GO Process	GO:2001141	Regulation of RNA biosynthetic process
VrTCP16	3916.A0A1S3UQK5	GO Function	GO:0003676	Nucleic acid binding
VrTCP16	3916.A0A1S3UQK5	GO Function	GO:0003677	DNA binding
VrTCP16	3916.A0A1S3UQK5	GO Function	GO:0003700	DNA-binding transcription factor activity
VrTCP16	3916.A0A1S3UQK5	GO Function	GO:0005488	Binding
VrTCP16	3916.A0A1S3UQK5	GO Function	GO:0043565	Sequence-specific DNA binding
VrTCP16	3916.A0A1S3UQK5	GO Function	GO:0097159	Organic cyclic compound binding
VrTCP16	3916.A0A1S3UQK5	GO Function	GO:0140110	Transcription regulator activity
VrTCP16	3916.A0A1S3UQK5	GO Function	GO:1901363	Heterocyclic compound binding
VrTCP16	3916.A0A1S3UQK5	GO Component	GO:0005622	Intracellular anatomical structure
VrTCP16	3916.A0A1S3UQK5	GO Component	GO:0005634	Nucleus
VrTCP16	3916.A0A1S3UQK5	GO Component	GO:0043226	Organelle
VrTCP16	3916.A0A1S3UQK5	GO Component	GO:0043227	Membrane-bounded organelle
VrTCP16	3916.A0A1S3UQK5	GO Component	GO:0043229	Intracellular organelle
VrTCP16	3916.A0A1S3UQK5	GO Component	GO:0043231	Intracellular membrane-bounded organelle
VrTCP16	3916.A0A1S3UQK5	GO Component	GO:0110165	Cellular anatomical entity
VrTCP16	3916.A0A1S3UQK5	STRING clusters	CL:23295	Mostly uncharacterized, incl. Domain of unknown function DUF4378, and Petal development
VrTCP16	3916.A0A1S3UQK5	STRING clusters	CL:23296	Mostly uncharacterized, incl. Domain of unknown function DUF4378, and Petal development
VrTCP16	3916.A0A1S3UQK5	STRING clusters	CL:23297	Mostly uncharacterized, incl. Domain of unknown function DUF4378, and Petal development
VrTCP16	3916.A0A1S3UQK5	STRING clusters	CL:23298	Mostly uncharacterized, incl. Domain of unknown function DUF4378, and Petal development
VrTCP16	3916.A0A1S3UQK5	STRING clusters	CL:23299	Mostly uncharacterized, incl. Domain of unknown function DUF4378, and Petal development
VrTCP16	3916.A0A1S3UQK5	STRING clusters	CL:23300	Mixed, incl. Petal development, and Transcription factor LHW-like
VrTCP16	3916.A0A1S3UQK5	STRING clusters	CL:23301	Mostly uncharacterized, incl. Carpel morphogenesis, and Protein WAVE-DAMPENED 2-like
VrTCP16	3916.A0A1S3UQK5	COMPARTMENTS	GOCC:0005622	Intracellular
VrTCP16	3916.A0A1S3UQK5	COMPARTMENTS	GOCC:0005634	Nucleus
VrTCP16	3916.A0A1S3UQK5	COMPARTMENTS	GOCC:0043226	Organelle
VrTCP16	3916.A0A1S3UQK5	COMPARTMENTS	GOCC:0043227	Membrane-bounded organelle
VrTCP16	3916.A0A1S3UQK5	COMPARTMENTS	GOCC:0043229	Intracellular organelle
VrTCP16	3916.A0A1S3UQK5	COMPARTMENTS	GOCC:0043231	Intracellular membrane-bounded organelle
VrTCP16	3916.A0A1S3UQK5	COMPARTMENTS	GOCC:0110165	Cellular anatomical entity
VrTCP16	3916.A0A1S3UQK5	Pfam	PF03634	TCP family transcription factor
VrTCP16	3916.A0A1S3UQK5	InterPro	IPR005333	Transcription factor, TCP
VrTCP16	3916.A0A1S3UQK5	InterPro	IPR017887	Transcription factor TCP subgroup
VrTCP16	3916.A0A1S3UQK5	InterPro	IPR017888	CYC/TB1, R domain
VrTCP17	3916.A0A1S3UPG3	GO Process	GO:0006355	Regulation of transcription, DNA-templated
VrTCP17	3916.A0A1S3UPG3	GO Process	GO:0007275	Multicellular organism development
VrTCP17	3916.A0A1S3UPG3	GO Process	GO:0009889	Regulation of biosynthetic process
VrTCP17	3916.A0A1S3UPG3	GO Process	GO:0010150	Leaf senescence
VrTCP17	3916.A0A1S3UPG3	GO Process	GO:0010468	Regulation of gene expression
VrTCP17	3916.A0A1S3UPG3	GO Process	GO:0010556	Regulation of macromolecule biosynthetic process
VrTCP17	3916.A0A1S3UPG3	GO Process	GO:0019219	Regulation of nucleobase-containing compound metabolic process
VrTCP17	3916.A0A1S3UPG3	GO Process	GO:0019222	Regulation of metabolic process
VrTCP17	3916.A0A1S3UPG3	GO Process	GO:0031323	Regulation of cellular metabolic process
VrTCP17	3916.A0A1S3UPG3	GO Process	GO:0031326	Regulation of cellular biosynthetic process
VrTCP17	3916.A0A1S3UPG3	GO Process	GO:0032501	Multicellular organismal process
VrTCP17	3916.A0A1S3UPG3	GO Process	GO:0032502	Developmental process
VrTCP17	3916.A0A1S3UPG3	GO Process	GO:0048366	Leaf development
VrTCP17	3916.A0A1S3UPG3	GO Process	GO:0048367	Shoot system development
VrTCP17	3916.A0A1S3UPG3	GO Process	GO:0048731	System development
VrTCP17	3916.A0A1S3UPG3	GO Process	GO:0048827	Phyllome development
VrTCP17	3916.A0A1S3UPG3	GO Process	GO:0048856	Anatomical structure development
VrTCP17	3916.A0A1S3UPG3	GO Process	GO:0050789	Regulation of biological process
VrTCP17	3916.A0A1S3UPG3	GO Process	GO:0050794	Regulation of cellular process
VrTCP17	3916.A0A1S3UPG3	GO Process	GO:0051171	Regulation of nitrogen compound metabolic process
VrTCP17	3916.A0A1S3UPG3	GO Process	GO:0051252	Regulation of RNA metabolic process
VrTCP17	3916.A0A1S3UPG3	GO Process	GO:0060255	Regulation of macromolecule metabolic process
VrTCP17	3916.A0A1S3UPG3	GO Process	GO:0065007	Biological regulation
VrTCP17	3916.A0A1S3UPG3	GO Process	GO:0080090	Regulation of primary metabolic process
VrTCP17	3916.A0A1S3UPG3	GO Process	GO:0090693	Plant organ senescence
VrTCP17	3916.A0A1S3UPG3	GO Process	GO:0099402	Plant organ development
VrTCP17	3916.A0A1S3UPG3	GO Process	GO:1903506	Regulation of nucleic acid-templated transcription
VrTCP17	3916.A0A1S3UPG3	GO Process	GO:2001141	Regulation of RNA biosynthetic process
VrTCP17	3916.A0A1S3UPG3	GO Function	GO:0003676	Nucleic acid binding
VrTCP17	3916.A0A1S3UPG3	GO Function	GO:0003677	DNA binding
VrTCP17	3916.A0A1S3UPG3	GO Function	GO:0003700	DNA-binding transcription factor activity
VrTCP17	3916.A0A1S3UPG3	GO Function	GO:0005488	Binding
VrTCP17	3916.A0A1S3UPG3	GO Function	GO:0043565	Sequence-specific DNA binding
VrTCP17	3916.A0A1S3UPG3	GO Function	GO:0097159	Organic cyclic compound binding
VrTCP17	3916.A0A1S3UPG3	GO Function	GO:0140110	Transcription regulator activity
VrTCP17	3916.A0A1S3UPG3	GO Function	GO:1901363	Heterocyclic compound binding
VrTCP17	3916.A0A1S3UPG3	GO Component	GO:0005622	Intracellular anatomical structure
VrTCP17	3916.A0A1S3UPG3	GO Component	GO:0005634	Nucleus
VrTCP17	3916.A0A1S3UPG3	GO Component	GO:0043226	Organelle
VrTCP17	3916.A0A1S3UPG3	GO Component	GO:0043227	Membrane-bounded organelle
VrTCP17	3916.A0A1S3UPG3	GO Component	GO:0043229	Intracellular organelle
VrTCP17	3916.A0A1S3UPG3	GO Component	GO:0043231	Intracellular membrane-bounded organelle
VrTCP17	3916.A0A1S3UPG3	GO Component	GO:0110165	Cellular anatomical entity
VrTCP17	3916.A0A1S3UPG3	STRING clusters	CL:23749	Mostly uncharacterized, incl. No apical meristem (NAM) protein, and Transcription factor, TCP
VrTCP17	3916.A0A1S3UPG3	STRING clusters	CL:23750	Mostly uncharacterized, incl. Transcription factor, TCP, and Neprosin activation peptide
VrTCP17	3916.A0A1S3UPG3	STRING clusters	CL:23751	Mostly uncharacterized, incl. Transcription factor, TCP, and Neprosin activation peptide
VrTCP17	3916.A0A1S3UPG3	STRING clusters	CL:23752	Mostly uncharacterized, incl. Transcription factor, TCP, and Neprosin activation peptide
VrTCP17	3916.A0A1S3UPG3	STRING clusters	CL:23754	Mostly uncharacterized, incl. Mismatch repair (MMR) directed by MSH2:MSH3 (MutSbeta), and Transcription factor, TCP
VrTCP17	3916.A0A1S3UPG3	STRING clusters	CL:23807	Mixed, incl. FCS-Like Zinc finger 8/MARD1, and Flowering
VrTCP17	3916.A0A1S3UPG3	COMPARTMENTS	GOCC:0005622	Intracellular
VrTCP17	3916.A0A1S3UPG3	COMPARTMENTS	GOCC:0005737	Cytoplasm
VrTCP17	3916.A0A1S3UPG3	COMPARTMENTS	GOCC:0009507	Chloroplast
VrTCP17	3916.A0A1S3UPG3	COMPARTMENTS	GOCC:0009536	Plastid
VrTCP17	3916.A0A1S3UPG3	COMPARTMENTS	GOCC:0043226	Organelle
VrTCP17	3916.A0A1S3UPG3	COMPARTMENTS	GOCC:0043227	Membrane-bounded organelle
VrTCP17	3916.A0A1S3UPG3	COMPARTMENTS	GOCC:0043229	Intracellular organelle
VrTCP17	3916.A0A1S3UPG3	COMPARTMENTS	GOCC:0043231	Intracellular membrane-bounded organelle
VrTCP17	3916.A0A1S3UPG3	COMPARTMENTS	GOCC:0110165	Cellular anatomical entity
VrTCP17	3916.A0A1S3UPG3	Pfam	PF03634	TCP family transcription factor
VrTCP17	3916.A0A1S3UPG3	InterPro	IPR005333	Transcription factor, TCP
VrTCP17	3916.A0A1S3UPG3	InterPro	IPR017887	Transcription factor TCP subgroup
VrTCP18	3916.A0A1S3UXC6	GO Process	GO:0000003	Reproduction
VrTCP18	3916.A0A1S3UXC6	GO Process	GO:0003006	Developmental process involved in reproduction
VrTCP18	3916.A0A1S3UXC6	GO Process	GO:0006355	Regulation of transcription, DNA-templated
VrTCP18	3916.A0A1S3UXC6	GO Process	GO:0007275	Multicellular organism development
VrTCP18	3916.A0A1S3UXC6	GO Process	GO:0009719	Response to endogenous stimulus
VrTCP18	3916.A0A1S3UXC6	GO Process	GO:0009725	Response to hormone
VrTCP18	3916.A0A1S3UXC6	GO Process	GO:0009735	Response to cytokinin
VrTCP18	3916.A0A1S3UXC6	GO Process	GO:0009791	Post-embryonic development
VrTCP18	3916.A0A1S3UXC6	GO Process	GO:0009889	Regulation of biosynthetic process
VrTCP18	3916.A0A1S3UXC6	GO Process	GO:0010033	Response to organic substance
VrTCP18	3916.A0A1S3UXC6	GO Process	GO:0010229	Inflorescence development
VrTCP18	3916.A0A1S3UXC6	GO Process	GO:0010468	Regulation of gene expression
VrTCP18	3916.A0A1S3UXC6	GO Process	GO:0010556	Regulation of macromolecule biosynthetic process
VrTCP18	3916.A0A1S3UXC6	GO Process	GO:0019219	Regulation of nucleobase-containing compound metabolic process
VrTCP18	3916.A0A1S3UXC6	GO Process	GO:0019222	Regulation of metabolic process
VrTCP18	3916.A0A1S3UXC6	GO Process	GO:0022414	Reproductive process
VrTCP18	3916.A0A1S3UXC6	GO Process	GO:0031323	Regulation of cellular metabolic process
VrTCP18	3916.A0A1S3UXC6	GO Process	GO:0031326	Regulation of cellular biosynthetic process
VrTCP18	3916.A0A1S3UXC6	GO Process	GO:0032501	Multicellular organismal process
VrTCP18	3916.A0A1S3UXC6	GO Process	GO:0032502	Developmental process
VrTCP18	3916.A0A1S3UXC6	GO Process	GO:0042221	Response to chemical
VrTCP18	3916.A0A1S3UXC6	GO Process	GO:0048367	Shoot system development
VrTCP18	3916.A0A1S3UXC6	GO Process	GO:0048608	Reproductive structure development
VrTCP18	3916.A0A1S3UXC6	GO Process	GO:0048731	System development
VrTCP18	3916.A0A1S3UXC6	GO Process	GO:0048856	Anatomical structure development
VrTCP18	3916.A0A1S3UXC6	GO Process	GO:0050789	Regulation of biological process
VrTCP18	3916.A0A1S3UXC6	GO Process	GO:0050794	Regulation of cellular process
VrTCP18	3916.A0A1S3UXC6	GO Process	GO:0050896	Response to stimulus
VrTCP18	3916.A0A1S3UXC6	GO Process	GO:0051171	Regulation of nitrogen compound metabolic process
VrTCP18	3916.A0A1S3UXC6	GO Process	GO:0051252	Regulation of RNA metabolic process
VrTCP18	3916.A0A1S3UXC6	GO Process	GO:0060255	Regulation of macromolecule metabolic process
VrTCP18	3916.A0A1S3UXC6	GO Process	GO:0061458	Reproductive system development
VrTCP18	3916.A0A1S3UXC6	GO Process	GO:0065007	Biological regulation
VrTCP18	3916.A0A1S3UXC6	GO Process	GO:0080090	Regulation of primary metabolic process
VrTCP18	3916.A0A1S3UXC6	GO Process	GO:0090567	Reproductive shoot system development
VrTCP18	3916.A0A1S3UXC6	GO Process	GO:1903506	Regulation of nucleic acid-templated transcription
VrTCP18	3916.A0A1S3UXC6	GO Process	GO:2001141	Regulation of RNA biosynthetic process
VrTCP18	3916.A0A1S3UXC6	GO Function	GO:0000976	Transcription cis-regulatory region binding
VrTCP18	3916.A0A1S3UXC6	GO Function	GO:0001067	Transcription regulatory region nucleic acid binding
VrTCP18	3916.A0A1S3UXC6	GO Function	GO:0003676	Nucleic acid binding
VrTCP18	3916.A0A1S3UXC6	GO Function	GO:0003677	DNA binding
VrTCP18	3916.A0A1S3UXC6	GO Function	GO:0003690	Double-stranded DNA binding
VrTCP18	3916.A0A1S3UXC6	GO Function	GO:0003700	DNA-binding transcription factor activity
VrTCP18	3916.A0A1S3UXC6	GO Function	GO:0005488	Binding
VrTCP18	3916.A0A1S3UXC6	GO Function	GO:0043565	Sequence-specific DNA binding
VrTCP18	3916.A0A1S3UXC6	GO Function	GO:0097159	Organic cyclic compound binding
VrTCP18	3916.A0A1S3UXC6	GO Function	GO:0140110	Transcription regulator activity
VrTCP18	3916.A0A1S3UXC6	GO Function	GO:1901363	Heterocyclic compound binding
VrTCP18	3916.A0A1S3UXC6	GO Function	GO:1990837	Sequence-specific double-stranded DNA binding
VrTCP18	3916.A0A1S3UXC6	GO Component	GO:0005622	Intracellular anatomical structure
VrTCP18	3916.A0A1S3UXC6	GO Component	GO:0005634	Nucleus
VrTCP18	3916.A0A1S3UXC6	GO Component	GO:0043226	Organelle
VrTCP18	3916.A0A1S3UXC6	GO Component	GO:0043227	Membrane-bounded organelle
VrTCP18	3916.A0A1S3UXC6	GO Component	GO:0043229	Intracellular organelle
VrTCP18	3916.A0A1S3UXC6	GO Component	GO:0043231	Intracellular membrane-bounded organelle
VrTCP18	3916.A0A1S3UXC6	GO Component	GO:0110165	Cellular anatomical entity
VrTCP18	3916.A0A1S3UXC6	STRING clusters	CL:8683	Mediator complex, and AMP-binding enzyme C-terminal domain
VrTCP18	3916.A0A1S3UXC6	STRING clusters	CL:8688	Mixed, incl. Core mediator complex, and Oxalate catabolic process
VrTCP18	3916.A0A1S3UXC6	STRING clusters	CL:8693	Mixed, incl. Core mediator complex, and O-FUCOSYLTRANSFERASE1-like
VrTCP18	3916.A0A1S3UXC6	COMPARTMENTS	GOCC:0005622	Intracellular
VrTCP18	3916.A0A1S3UXC6	COMPARTMENTS	GOCC:0005634	Nucleus
VrTCP18	3916.A0A1S3UXC6	COMPARTMENTS	GOCC:0043226	Organelle
VrTCP18	3916.A0A1S3UXC6	COMPARTMENTS	GOCC:0043227	Membrane-bounded organelle
VrTCP18	3916.A0A1S3UXC6	COMPARTMENTS	GOCC:0043229	Intracellular organelle
VrTCP18	3916.A0A1S3UXC6	COMPARTMENTS	GOCC:0043231	Intracellular membrane-bounded organelle
VrTCP18	3916.A0A1S3UXC6	COMPARTMENTS	GOCC:0110165	Cellular anatomical entity
VrTCP18	3916.A0A1S3UXC6	Pfam	PF03634	TCP family transcription factor
VrTCP18	3916.A0A1S3UXC6	InterPro	IPR005333	Transcription factor, TCP
VrTCP18	3916.A0A1S3UXC6	InterPro	IPR017887	Transcription factor TCP subgroup
VrTCP19	3916.A0A1S3UIV5	GO Process	GO:0006355	Regulation of transcription, DNA-templated
VrTCP19	3916.A0A1S3UIV5	GO Process	GO:0009889	Regulation of biosynthetic process
VrTCP19	3916.A0A1S3UIV5	GO Process	GO:0010468	Regulation of gene expression
VrTCP19	3916.A0A1S3UIV5	GO Process	GO:0010556	Regulation of macromolecule biosynthetic process
VrTCP19	3916.A0A1S3UIV5	GO Process	GO:0019219	Regulation of nucleobase-containing compound metabolic process
VrTCP19	3916.A0A1S3UIV5	GO Process	GO:0019222	Regulation of metabolic process
VrTCP19	3916.A0A1S3UIV5	GO Process	GO:0031323	Regulation of cellular metabolic process
VrTCP19	3916.A0A1S3UIV5	GO Process	GO:0031326	Regulation of cellular biosynthetic process
VrTCP19	3916.A0A1S3UIV5	GO Process	GO:0050789	Regulation of biological process
VrTCP19	3916.A0A1S3UIV5	GO Process	GO:0050794	Regulation of cellular process
VrTCP19	3916.A0A1S3UIV5	GO Process	GO:0051171	Regulation of nitrogen compound metabolic process
VrTCP19	3916.A0A1S3UIV5	GO Process	GO:0051252	Regulation of RNA metabolic process
VrTCP19	3916.A0A1S3UIV5	GO Process	GO:0060255	Regulation of macromolecule metabolic process
VrTCP19	3916.A0A1S3UIV5	GO Process	GO:0065007	Biological regulation
VrTCP19	3916.A0A1S3UIV5	GO Process	GO:0080090	Regulation of primary metabolic process
VrTCP19	3916.A0A1S3UIV5	GO Process	GO:1903506	Regulation of nucleic acid-templated transcription
VrTCP19	3916.A0A1S3UIV5	GO Process	GO:2001141	Regulation of RNA biosynthetic process
VrTCP19	3916.A0A1S3UIV5	GO Function	GO:0000976	Transcription cis-regulatory region binding
VrTCP19	3916.A0A1S3UIV5	GO Function	GO:0001067	Transcription regulatory region nucleic acid binding
VrTCP19	3916.A0A1S3UIV5	GO Function	GO:0003676	Nucleic acid binding
VrTCP19	3916.A0A1S3UIV5	GO Function	GO:0003677	DNA binding
VrTCP19	3916.A0A1S3UIV5	GO Function	GO:0003690	Double-stranded DNA binding
VrTCP19	3916.A0A1S3UIV5	GO Function	GO:0003700	DNA-binding transcription factor activity
VrTCP19	3916.A0A1S3UIV5	GO Function	GO:0005488	Binding
VrTCP19	3916.A0A1S3UIV5	GO Function	GO:0043565	Sequence-specific DNA binding
VrTCP19	3916.A0A1S3UIV5	GO Function	GO:0097159	Organic cyclic compound binding
VrTCP19	3916.A0A1S3UIV5	GO Function	GO:0140110	Transcription regulator activity
VrTCP19	3916.A0A1S3UIV5	GO Function	GO:1901363	Heterocyclic compound binding
VrTCP19	3916.A0A1S3UIV5	GO Function	GO:1990837	Sequence-specific double-stranded DNA binding
VrTCP19	3916.A0A1S3UIV5	GO Component	GO:0005622	Intracellular anatomical structure
VrTCP19	3916.A0A1S3UIV5	GO Component	GO:0005634	Nucleus
VrTCP19	3916.A0A1S3UIV5	GO Component	GO:0043226	Organelle
VrTCP19	3916.A0A1S3UIV5	GO Component	GO:0043227	Membrane-bounded organelle
VrTCP19	3916.A0A1S3UIV5	GO Component	GO:0043229	Intracellular organelle
VrTCP19	3916.A0A1S3UIV5	GO Component	GO:0043231	Intracellular membrane-bounded organelle
VrTCP19	3916.A0A1S3UIV5	GO Component	GO:0110165	Cellular anatomical entity
VrTCP19	3916.A0A1S3UIV5	STRING clusters	CL:24947	Mostly uncharacterized, incl. Auxin signaling pathway, and No apical meristem (NAM) protein
VrTCP19	3916.A0A1S3UIV5	STRING clusters	CL:24948	Mostly uncharacterized, incl. Tropism, and AUX/IAA family
VrTCP19	3916.A0A1S3UIV5	STRING clusters	CL:24949	Mostly uncharacterized, incl. AUX/IAA family, and Tropism
VrTCP19	3916.A0A1S3UIV5	STRING clusters	CL:24950	Mostly uncharacterized, incl. AUX/IAA family, and Auxin responsive protein
VrTCP19	3916.A0A1S3UIV5	STRING clusters	CL:25038	Mixed, incl. Auxin responsive protein, and AUX/IAA family
VrTCP19	3916.A0A1S3UIV5	STRING clusters	CL:25039	Mixed, incl. Protein of unknown function DUF868, plant, and AUX/IAA family
VrTCP19	3916.A0A1S3UIV5	STRING clusters	CL:25041	Mostly uncharacterized, incl. Protein of unknown function DUF868, plant, and FCS-Like Zinc finger 1/2/3
VrTCP19	3916.A0A1S3UIV5	STRING clusters	CL:25087	Mixed, incl. FCS-Like Zinc finger 1/2/3, and Protein of unknown function DUF1635
VrTCP19	3916.A0A1S3UIV5	COMPARTMENTS	GOCC:0005622	Intracellular
VrTCP19	3916.A0A1S3UIV5	COMPARTMENTS	GOCC:0005634	Nucleus
VrTCP19	3916.A0A1S3UIV5	COMPARTMENTS	GOCC:0043226	Organelle
VrTCP19	3916.A0A1S3UIV5	COMPARTMENTS	GOCC:0043227	Membrane-bounded organelle
VrTCP19	3916.A0A1S3UIV5	COMPARTMENTS	GOCC:0043229	Intracellular organelle
VrTCP19	3916.A0A1S3UIV5	COMPARTMENTS	GOCC:0043231	Intracellular membrane-bounded organelle
VrTCP19	3916.A0A1S3UIV5	COMPARTMENTS	GOCC:0110165	Cellular anatomical entity
VrTCP19	3916.A0A1S3UIV5	Pfam	PF03634	TCP family transcription factor
VrTCP19	3916.A0A1S3UIV5	InterPro	IPR005333	Transcription factor, TCP
VrTCP19	3916.A0A1S3UIV5	InterPro	IPR017887	Transcription factor TCP subgroup
VrTCP2	3916.A0A1S3VVZ5	STRING clusters	CL:30350	Mixed, incl. Putative S-adenosyl-L-methionine-dependent methyltransferase, and ALOG family
VrTCP2	3916.A0A1S3VVZ5	STRING clusters	CL:30352	Mixed, incl. Putative S-adenosyl-L-methionine-dependent methyltransferase, and ALOG family
VrTCP2	3916.A0A1S3VVZ5	STRING clusters	CL:30355	Mixed, incl. Putative S-adenosyl-L-methionine-dependent methyltransferase, and ALOG family
VrTCP2	3916.A0A1S3VVZ5	STRING clusters	CL:30356	Mixed, incl. Putative S-adenosyl-L-methionine-dependent methyltransferase, and ALOG family
VrTCP2	3916.A0A1S3VVZ5	STRING clusters	CL:30358	Mixed, incl. Putative S-adenosyl-L-methionine-dependent methyltransferase, and ALOG family
VrTCP2	3916.A0A1S3VVZ5	STRING clusters	CL:30361	Mixed, incl. Putative S-adenosyl-L-methionine-dependent methyltransferase, and ALOG family
VrTCP2	3916.A0A1S3VVZ5	STRING clusters	CL:30362	Mixed, incl. ALOG family, and Putative S-adenosyl-L-methionine-dependent methyltransferase
VrTCP2	3916.A0A1S3VVZ5	STRING clusters	CL:30364	Mixed, incl. ALOG family, and Putative S-adenosyl-L-methionine-dependent methyltransferase
VrTCP2	3916.A0A1S3VVZ5	STRING clusters	CL:30366	Mixed, incl. Putative S-adenosyl-L-methionine-dependent methyltransferase, and ALOG family
VrTCP2	3916.A0A1S3VVZ5	STRING clusters	CL:30368	Mixed, incl. Putative S-adenosyl-L-methionine-dependent methyltransferase, and ALOG family
VrTCP2	3916.A0A1S3VVZ5	STRING clusters	CL:30370	Mixed, incl. ALOG family, and Putative S-adenosyl-L-methionine-dependent methyltransferase
VrTCP2	3916.A0A1S3VVZ5	STRING clusters	CL:30371	Mixed, incl. MAC/Perforin domain, and Putative S-adenosyl-L-methionine-dependent methyltransferase
VrTCP2	3916.A0A1S3VVZ5	STRING clusters	CL:30373	Mixed, incl. MAC/Perforin domain, and Protein SPIRAL1-like
VrTCP2	3916.A0A1S3VVZ5	STRING clusters	CL:30376	Mixed, incl. SHORT INTERNODES, C-terminal, and MAC/Perforin domain
VrTCP2	3916.A0A1S3VVZ5	Pfam	PF03634	TCP family transcription factor
VrTCP2	3916.A0A1S3VVZ5	InterPro	IPR005333	Transcription factor, TCP
VrTCP2	3916.A0A1S3VVZ5	InterPro	IPR017887	Transcription factor TCP subgroup
VrTCP20	3916.A0A1S3VXL3	GO Process	GO:0006355	Regulation of transcription, DNA-templated
VrTCP20	3916.A0A1S3VXL3	GO Process	GO:0009889	Regulation of biosynthetic process
VrTCP20	3916.A0A1S3VXL3	GO Process	GO:0010468	Regulation of gene expression
VrTCP20	3916.A0A1S3VXL3	GO Process	GO:0010556	Regulation of macromolecule biosynthetic process
VrTCP20	3916.A0A1S3VXL3	GO Process	GO:0019219	Regulation of nucleobase-containing compound metabolic process
VrTCP20	3916.A0A1S3VXL3	GO Process	GO:0019222	Regulation of metabolic process
VrTCP20	3916.A0A1S3VXL3	GO Process	GO:0031323	Regulation of cellular metabolic process
VrTCP20	3916.A0A1S3VXL3	GO Process	GO:0031326	Regulation of cellular biosynthetic process
VrTCP20	3916.A0A1S3VXL3	GO Process	GO:0050789	Regulation of biological process
VrTCP20	3916.A0A1S3VXL3	GO Process	GO:0050794	Regulation of cellular process
VrTCP20	3916.A0A1S3VXL3	GO Process	GO:0051171	Regulation of nitrogen compound metabolic process
VrTCP20	3916.A0A1S3VXL3	GO Process	GO:0051252	Regulation of RNA metabolic process
VrTCP20	3916.A0A1S3VXL3	GO Process	GO:0060255	Regulation of macromolecule metabolic process
VrTCP20	3916.A0A1S3VXL3	GO Process	GO:0065007	Biological regulation
VrTCP20	3916.A0A1S3VXL3	GO Process	GO:0080090	Regulation of primary metabolic process
VrTCP20	3916.A0A1S3VXL3	GO Process	GO:1903506	Regulation of nucleic acid-templated transcription
VrTCP20	3916.A0A1S3VXL3	GO Process	GO:2001141	Regulation of RNA biosynthetic process
VrTCP20	3916.A0A1S3VXL3	GO Function	GO:0000976	Transcription cis-regulatory region binding
VrTCP20	3916.A0A1S3VXL3	GO Function	GO:0001067	Transcription regulatory region nucleic acid binding
VrTCP20	3916.A0A1S3VXL3	GO Function	GO:0003676	Nucleic acid binding
VrTCP20	3916.A0A1S3VXL3	GO Function	GO:0003677	DNA binding
VrTCP20	3916.A0A1S3VXL3	GO Function	GO:0003690	Double-stranded DNA binding
VrTCP20	3916.A0A1S3VXL3	GO Function	GO:0003700	DNA-binding transcription factor activity
VrTCP20	3916.A0A1S3VXL3	GO Function	GO:0005488	Binding
VrTCP20	3916.A0A1S3VXL3	GO Function	GO:0043565	Sequence-specific DNA binding
VrTCP20	3916.A0A1S3VXL3	GO Function	GO:0097159	Organic cyclic compound binding
VrTCP20	3916.A0A1S3VXL3	GO Function	GO:0140110	Transcription regulator activity
VrTCP20	3916.A0A1S3VXL3	GO Function	GO:1901363	Heterocyclic compound binding
VrTCP20	3916.A0A1S3VXL3	GO Function	GO:1990837	Sequence-specific double-stranded DNA binding
VrTCP20	3916.A0A1S3VXL3	GO Component	GO:0005622	Intracellular anatomical structure
VrTCP20	3916.A0A1S3VXL3	GO Component	GO:0005634	Nucleus
VrTCP20	3916.A0A1S3VXL3	GO Component	GO:0043226	Organelle
VrTCP20	3916.A0A1S3VXL3	GO Component	GO:0043227	Membrane-bounded organelle
VrTCP20	3916.A0A1S3VXL3	GO Component	GO:0043229	Intracellular organelle
VrTCP20	3916.A0A1S3VXL3	GO Component	GO:0043231	Intracellular membrane-bounded organelle
VrTCP20	3916.A0A1S3VXL3	GO Component	GO:0110165	Cellular anatomical entity
VrTCP20	3916.A0A1S3VXL3	STRING clusters	CL:24001	Mixed, incl. LNK family, and Chloroplast import apparatus Tic20-like
VrTCP20	3916.A0A1S3VXL3	STRING clusters	CL:24043	Mixed, incl. Chloroplast import apparatus Tic20-like, and L10-interacting MYB domain-containing protein
VrTCP20	3916.A0A1S3VXL3	STRING clusters	CL:24046	Mixed, incl. Cytokinin-induced F-Box protein AT3G44326-like, and SRC2/BAP, C2 domain
VrTCP20	3916.A0A1S3VXL3	COMPARTMENTS	GOCC:0005622	Intracellular
VrTCP20	3916.A0A1S3VXL3	COMPARTMENTS	GOCC:0005634	Nucleus
VrTCP20	3916.A0A1S3VXL3	COMPARTMENTS	GOCC:0043226	Organelle
VrTCP20	3916.A0A1S3VXL3	COMPARTMENTS	GOCC:0043227	Membrane-bounded organelle
VrTCP20	3916.A0A1S3VXL3	COMPARTMENTS	GOCC:0043229	Intracellular organelle
VrTCP20	3916.A0A1S3VXL3	COMPARTMENTS	GOCC:0043231	Intracellular membrane-bounded organelle
VrTCP20	3916.A0A1S3VXL3	COMPARTMENTS	GOCC:0110165	Cellular anatomical entity
VrTCP20	3916.A0A1S3VXL3	Pfam	PF03634	TCP family transcription factor
VrTCP20	3916.A0A1S3VXL3	InterPro	IPR005333	Transcription factor, TCP
VrTCP20	3916.A0A1S3VXL3	InterPro	IPR017887	Transcription factor TCP subgroup
VrTCP21	3916.A0A1S3V3N4	GO Process	GO:0006355	Regulation of transcription, DNA-templated
VrTCP21	3916.A0A1S3V3N4	GO Process	GO:0009889	Regulation of biosynthetic process
VrTCP21	3916.A0A1S3V3N4	GO Process	GO:0010468	Regulation of gene expression
VrTCP21	3916.A0A1S3V3N4	GO Process	GO:0010556	Regulation of macromolecule biosynthetic process
VrTCP21	3916.A0A1S3V3N4	GO Process	GO:0019219	Regulation of nucleobase-containing compound metabolic process
VrTCP21	3916.A0A1S3V3N4	GO Process	GO:0019222	Regulation of metabolic process
VrTCP21	3916.A0A1S3V3N4	GO Process	GO:0031323	Regulation of cellular metabolic process
VrTCP21	3916.A0A1S3V3N4	GO Process	GO:0031326	Regulation of cellular biosynthetic process
VrTCP21	3916.A0A1S3V3N4	GO Process	GO:0050789	Regulation of biological process
VrTCP21	3916.A0A1S3V3N4	GO Process	GO:0050794	Regulation of cellular process
VrTCP21	3916.A0A1S3V3N4	GO Process	GO:0051171	Regulation of nitrogen compound metabolic process
VrTCP21	3916.A0A1S3V3N4	GO Process	GO:0051252	Regulation of RNA metabolic process
VrTCP21	3916.A0A1S3V3N4	GO Process	GO:0060255	Regulation of macromolecule metabolic process
VrTCP21	3916.A0A1S3V3N4	GO Process	GO:0065007	Biological regulation
VrTCP21	3916.A0A1S3V3N4	GO Process	GO:0080090	Regulation of primary metabolic process
VrTCP21	3916.A0A1S3V3N4	GO Process	GO:1903506	Regulation of nucleic acid-templated transcription
VrTCP21	3916.A0A1S3V3N4	GO Process	GO:2001141	Regulation of RNA biosynthetic process
VrTCP21	3916.A0A1S3V3N4	GO Function	GO:0003676	Nucleic acid binding
VrTCP21	3916.A0A1S3V3N4	GO Function	GO:0003677	DNA binding
VrTCP21	3916.A0A1S3V3N4	GO Function	GO:0003700	DNA-binding transcription factor activity
VrTCP21	3916.A0A1S3V3N4	GO Function	GO:0005488	Binding
VrTCP21	3916.A0A1S3V3N4	GO Function	GO:0043565	Sequence-specific DNA binding
VrTCP21	3916.A0A1S3V3N4	GO Function	GO:0097159	Organic cyclic compound binding
VrTCP21	3916.A0A1S3V3N4	GO Function	GO:0140110	Transcription regulator activity
VrTCP21	3916.A0A1S3V3N4	GO Function	GO:1901363	Heterocyclic compound binding
VrTCP21	3916.A0A1S3V3N4	GO Component	GO:0005622	Intracellular anatomical structure
VrTCP21	3916.A0A1S3V3N4	GO Component	GO:0005634	Nucleus
VrTCP21	3916.A0A1S3V3N4	GO Component	GO:0043226	Organelle
VrTCP21	3916.A0A1S3V3N4	GO Component	GO:0043227	Membrane-bounded organelle
VrTCP21	3916.A0A1S3V3N4	GO Component	GO:0043229	Intracellular organelle
VrTCP21	3916.A0A1S3V3N4	GO Component	GO:0043231	Intracellular membrane-bounded organelle
VrTCP21	3916.A0A1S3V3N4	GO Component	GO:0110165	Cellular anatomical entity
VrTCP21	3916.A0A1S3V3N4	STRING clusters	CL:30350	Mixed, incl. Putative S-adenosyl-L-methionine-dependent methyltransferase, and ALOG family
VrTCP21	3916.A0A1S3V3N4	STRING clusters	CL:30352	Mixed, incl. Putative S-adenosyl-L-methionine-dependent methyltransferase, and ALOG family
VrTCP21	3916.A0A1S3V3N4	STRING clusters	CL:30355	Mixed, incl. Putative S-adenosyl-L-methionine-dependent methyltransferase, and ALOG family
VrTCP21	3916.A0A1S3V3N4	STRING clusters	CL:30356	Mixed, incl. Putative S-adenosyl-L-methionine-dependent methyltransferase, and ALOG family
VrTCP21	3916.A0A1S3V3N4	STRING clusters	CL:30358	Mixed, incl. Putative S-adenosyl-L-methionine-dependent methyltransferase, and ALOG family
VrTCP21	3916.A0A1S3V3N4	STRING clusters	CL:30361	Mixed, incl. Putative S-adenosyl-L-methionine-dependent methyltransferase, and ALOG family
VrTCP21	3916.A0A1S3V3N4	STRING clusters	CL:30362	Mixed, incl. ALOG family, and Putative S-adenosyl-L-methionine-dependent methyltransferase
VrTCP21	3916.A0A1S3V3N4	STRING clusters	CL:30364	Mixed, incl. ALOG family, and Putative S-adenosyl-L-methionine-dependent methyltransferase
VrTCP21	3916.A0A1S3V3N4	STRING clusters	CL:30366	Mixed, incl. Putative S-adenosyl-L-methionine-dependent methyltransferase, and ALOG family
VrTCP21	3916.A0A1S3V3N4	STRING clusters	CL:30368	Mixed, incl. Putative S-adenosyl-L-methionine-dependent methyltransferase, and ALOG family
VrTCP21	3916.A0A1S3V3N4	STRING clusters	CL:30370	Mixed, incl. ALOG family, and Putative S-adenosyl-L-methionine-dependent methyltransferase
VrTCP21	3916.A0A1S3V3N4	STRING clusters	CL:30422	Mixed, incl. Transport of virus in host, cell to cell, and ALOG family
VrTCP21	3916.A0A1S3V3N4	STRING clusters	CL:30423	Mixed, incl. Transport of virus in host, cell to cell, and ALOG family
VrTCP21	3916.A0A1S3V3N4	STRING clusters	CL:30425	Mixed, incl. Transport of virus in host, cell to cell, and Regulation of cell fate determination
VrTCP21	3916.A0A1S3V3N4	Pfam	PF03634	TCP family transcription factor
VrTCP21	3916.A0A1S3V3N4	InterPro	IPR005333	Transcription factor, TCP
VrTCP21	3916.A0A1S3V3N4	InterPro	IPR017887	Transcription factor TCP subgroup
VrTCP22	3916.A0A1S3V5Y1	GO Process	GO:0006355	Regulation of transcription, DNA-templated
VrTCP22	3916.A0A1S3V5Y1	GO Process	GO:0009889	Regulation of biosynthetic process
VrTCP22	3916.A0A1S3V5Y1	GO Process	GO:0010468	Regulation of gene expression
VrTCP22	3916.A0A1S3V5Y1	GO Process	GO:0010556	Regulation of macromolecule biosynthetic process
VrTCP22	3916.A0A1S3V5Y1	GO Process	GO:0019219	Regulation of nucleobase-containing compound metabolic process
VrTCP22	3916.A0A1S3V5Y1	GO Process	GO:0019222	Regulation of metabolic process
VrTCP22	3916.A0A1S3V5Y1	GO Process	GO:0031323	Regulation of cellular metabolic process
VrTCP22	3916.A0A1S3V5Y1	GO Process	GO:0031326	Regulation of cellular biosynthetic process
VrTCP22	3916.A0A1S3V5Y1	GO Process	GO:0050789	Regulation of biological process
VrTCP22	3916.A0A1S3V5Y1	GO Process	GO:0050794	Regulation of cellular process
VrTCP22	3916.A0A1S3V5Y1	GO Process	GO:0051171	Regulation of nitrogen compound metabolic process
VrTCP22	3916.A0A1S3V5Y1	GO Process	GO:0051252	Regulation of RNA metabolic process
VrTCP22	3916.A0A1S3V5Y1	GO Process	GO:0060255	Regulation of macromolecule metabolic process
VrTCP22	3916.A0A1S3V5Y1	GO Process	GO:0065007	Biological regulation
VrTCP22	3916.A0A1S3V5Y1	GO Process	GO:0080090	Regulation of primary metabolic process
VrTCP22	3916.A0A1S3V5Y1	GO Process	GO:1903506	Regulation of nucleic acid-templated transcription
VrTCP22	3916.A0A1S3V5Y1	GO Process	GO:2001141	Regulation of RNA biosynthetic process
VrTCP22	3916.A0A1S3V5Y1	GO Function	GO:0000976	Transcription cis-regulatory region binding
VrTCP22	3916.A0A1S3V5Y1	GO Function	GO:0001067	Transcription regulatory region nucleic acid binding
VrTCP22	3916.A0A1S3V5Y1	GO Function	GO:0003676	Nucleic acid binding
VrTCP22	3916.A0A1S3V5Y1	GO Function	GO:0003677	DNA binding
VrTCP22	3916.A0A1S3V5Y1	GO Function	GO:0003690	Double-stranded DNA binding
VrTCP22	3916.A0A1S3V5Y1	GO Function	GO:0003700	DNA-binding transcription factor activity
VrTCP22	3916.A0A1S3V5Y1	GO Function	GO:0005488	Binding
VrTCP22	3916.A0A1S3V5Y1	GO Function	GO:0043565	Sequence-specific DNA binding
VrTCP22	3916.A0A1S3V5Y1	GO Function	GO:0097159	Organic cyclic compound binding
VrTCP22	3916.A0A1S3V5Y1	GO Function	GO:0140110	Transcription regulator activity
VrTCP22	3916.A0A1S3V5Y1	GO Function	GO:1901363	Heterocyclic compound binding
VrTCP22	3916.A0A1S3V5Y1	GO Function	GO:1990837	Sequence-specific double-stranded DNA binding
VrTCP22	3916.A0A1S3V5Y1	GO Component	GO:0005622	Intracellular anatomical structure
VrTCP22	3916.A0A1S3V5Y1	GO Component	GO:0005634	Nucleus
VrTCP22	3916.A0A1S3V5Y1	GO Component	GO:0043226	Organelle
VrTCP22	3916.A0A1S3V5Y1	GO Component	GO:0043227	Membrane-bounded organelle
VrTCP22	3916.A0A1S3V5Y1	GO Component	GO:0043229	Intracellular organelle
VrTCP22	3916.A0A1S3V5Y1	GO Component	GO:0043231	Intracellular membrane-bounded organelle
VrTCP22	3916.A0A1S3V5Y1	GO Component	GO:0110165	Cellular anatomical entity
VrTCP22	3916.A0A1S3V5Y1	STRING clusters	CL:24947	Mostly uncharacterized, incl. Auxin signaling pathway, and No apical meristem (NAM) protein
VrTCP22	3916.A0A1S3V5Y1	STRING clusters	CL:25181	Mostly uncharacterized, incl. Auxin signaling pathway, and Protein OBERON
VrTCP22	3916.A0A1S3V5Y1	STRING clusters	CL:25251	Mixed, incl. Auxin signaling pathway, and Protein OBERON
VrTCP22	3916.A0A1S3V5Y1	STRING clusters	CL:25291	Mixed, incl. Domain of unknown function DUF668, and CBS domain
VrTCP22	3916.A0A1S3V5Y1	STRING clusters	CL:25293	Mixed, incl. CBS domain, and Protein OBERON
VrTCP22	3916.A0A1S3V5Y1	COMPARTMENTS	GOCC:0005622	Intracellular
VrTCP22	3916.A0A1S3V5Y1	COMPARTMENTS	GOCC:0005634	Nucleus
VrTCP22	3916.A0A1S3V5Y1	COMPARTMENTS	GOCC:0043226	Organelle
VrTCP22	3916.A0A1S3V5Y1	COMPARTMENTS	GOCC:0043227	Membrane-bounded organelle
VrTCP22	3916.A0A1S3V5Y1	COMPARTMENTS	GOCC:0043229	Intracellular organelle
VrTCP22	3916.A0A1S3V5Y1	COMPARTMENTS	GOCC:0043231	Intracellular membrane-bounded organelle
VrTCP22	3916.A0A1S3V5Y1	COMPARTMENTS	GOCC:0110165	Cellular anatomical entity
VrTCP22	3916.A0A1S3V5Y1	Pfam	PF03634	TCP family transcription factor
VrTCP22	3916.A0A1S3V5Y1	InterPro	IPR005333	Transcription factor, TCP
VrTCP22	3916.A0A1S3V5Y1	InterPro	IPR017887	Transcription factor TCP subgroup
VrTCP23	3916.A0A1S3W0Y8	STRING clusters	CL:23749	Mostly uncharacterized, incl. No apical meristem (NAM) protein, and Transcription factor, TCP
VrTCP23	3916.A0A1S3W0Y8	STRING clusters	CL:23750	Mostly uncharacterized, incl. Transcription factor, TCP, and Neprosin activation peptide
VrTCP23	3916.A0A1S3W0Y8	STRING clusters	CL:23751	Mostly uncharacterized, incl. Transcription factor, TCP, and Neprosin activation peptide
VrTCP23	3916.A0A1S3W0Y8	STRING clusters	CL:23752	Mostly uncharacterized, incl. Transcription factor, TCP, and Neprosin activation peptide
VrTCP23	3916.A0A1S3W0Y8	STRING clusters	CL:23754	Mostly uncharacterized, incl. Mismatch repair (MMR) directed by MSH2:MSH3 (MutSbeta), and Transcription factor, TCP
VrTCP23	3916.A0A1S3W0Y8	STRING clusters	CL:23756	Mixed, incl. SHORT INTERNODES, C-terminal, and Neprosin activation peptide
VrTCP23	3916.A0A1S3W0Y8	STRING clusters	CL:23758	Mostly uncharacterized, incl. Positive regulation of telomerase activity, and CYC/TB1, R domain
VrTCP23	3916.A0A1S3W0Y8	STRING clusters	CL:23761	Mixed, incl. Positive regulation of telomerase activity, and CYC/TB1, R domain
VrTCP23	3916.A0A1S3W0Y8	Pfam	PF03634	TCP family transcription factor
VrTCP23	3916.A0A1S3W0Y8	InterPro	IPR005333	Transcription factor, TCP
VrTCP23	3916.A0A1S3W0Y8	InterPro	IPR017887	Transcription factor TCP subgroup
VrTCP23	3916.A0A1S3W0Y8	InterPro	IPR017888	CYC/TB1, R domain
VrTCP24	3916.A0A1S3V8Q2	GO Process	GO:0006355	Regulation of transcription, DNA-templated
VrTCP24	3916.A0A1S3V8Q2	GO Process	GO:0009889	Regulation of biosynthetic process
VrTCP24	3916.A0A1S3V8Q2	GO Process	GO:0010468	Regulation of gene expression
VrTCP24	3916.A0A1S3V8Q2	GO Process	GO:0010556	Regulation of macromolecule biosynthetic process
VrTCP24	3916.A0A1S3V8Q2	GO Process	GO:0019219	Regulation of nucleobase-containing compound metabolic process
VrTCP24	3916.A0A1S3V8Q2	GO Process	GO:0019222	Regulation of metabolic process
VrTCP24	3916.A0A1S3V8Q2	GO Process	GO:0031323	Regulation of cellular metabolic process
VrTCP24	3916.A0A1S3V8Q2	GO Process	GO:0031326	Regulation of cellular biosynthetic process
VrTCP24	3916.A0A1S3V8Q2	GO Process	GO:0042752	Regulation of circadian rhythm
VrTCP24	3916.A0A1S3V8Q2	GO Process	GO:0048518	Positive regulation of biological process
VrTCP24	3916.A0A1S3V8Q2	GO Process	GO:0050789	Regulation of biological process
VrTCP24	3916.A0A1S3V8Q2	GO Process	GO:0050794	Regulation of cellular process
VrTCP24	3916.A0A1S3V8Q2	GO Process	GO:0051171	Regulation of nitrogen compound metabolic process
VrTCP24	3916.A0A1S3V8Q2	GO Process	GO:0051252	Regulation of RNA metabolic process
VrTCP24	3916.A0A1S3V8Q2	GO Process	GO:0060255	Regulation of macromolecule metabolic process
VrTCP24	3916.A0A1S3V8Q2	GO Process	GO:0065007	Biological regulation
VrTCP24	3916.A0A1S3V8Q2	GO Process	GO:0080090	Regulation of primary metabolic process
VrTCP24	3916.A0A1S3V8Q2	GO Process	GO:1903506	Regulation of nucleic acid-templated transcription
VrTCP24	3916.A0A1S3V8Q2	GO Process	GO:2001141	Regulation of RNA biosynthetic process
VrTCP24	3916.A0A1S3V8Q2	GO Function	GO:0003676	Nucleic acid binding
VrTCP24	3916.A0A1S3V8Q2	GO Function	GO:0003677	DNA binding
VrTCP24	3916.A0A1S3V8Q2	GO Function	GO:0003700	DNA-binding transcription factor activity
VrTCP24	3916.A0A1S3V8Q2	GO Function	GO:0005488	Binding
VrTCP24	3916.A0A1S3V8Q2	GO Function	GO:0043565	Sequence-specific DNA binding
VrTCP24	3916.A0A1S3V8Q2	GO Function	GO:0097159	Organic cyclic compound binding
VrTCP24	3916.A0A1S3V8Q2	GO Function	GO:0140110	Transcription regulator activity
VrTCP24	3916.A0A1S3V8Q2	GO Function	GO:1901363	Heterocyclic compound binding
VrTCP24	3916.A0A1S3V8Q2	GO Component	GO:0005622	Intracellular anatomical structure
VrTCP24	3916.A0A1S3V8Q2	GO Component	GO:0005634	Nucleus
VrTCP24	3916.A0A1S3V8Q2	GO Component	GO:0043226	Organelle
VrTCP24	3916.A0A1S3V8Q2	GO Component	GO:0043227	Membrane-bounded organelle
VrTCP24	3916.A0A1S3V8Q2	GO Component	GO:0043229	Intracellular organelle
VrTCP24	3916.A0A1S3V8Q2	GO Component	GO:0043231	Intracellular membrane-bounded organelle
VrTCP24	3916.A0A1S3V8Q2	GO Component	GO:0110165	Cellular anatomical entity
VrTCP24	3916.A0A1S3V8Q2	STRING clusters	CL:47209	Mostly uncharacterized, incl. Aminotransferase-like, plant mobile domain, and Determination of bilateral symmetry
VrTCP24	3916.A0A1S3V8Q2	STRING clusters	CL:47210	Mostly uncharacterized, incl. Aminotransferase-like, plant mobile domain, and Determination of bilateral symmetry
VrTCP24	3916.A0A1S3V8Q2	STRING clusters	CL:47211	Mostly uncharacterized, incl. Protein MAINTENANCE OF MERISTEMS-like, and Determination of bilateral symmetry
VrTCP24	3916.A0A1S3V8Q2	STRING clusters	CL:47212	Mostly uncharacterized, incl. Determination of bilateral symmetry, and Egg cell-secreted protein 1.1-1.5
VrTCP24	3916.A0A1S3V8Q2	STRING clusters	CL:47215	Mostly uncharacterized, incl. Determination of bilateral symmetry, and Egg cell-secreted protein 1.1-1.5
VrTCP24	3916.A0A1S3V8Q2	STRING clusters	CL:47217	Mostly uncharacterized, incl. Determination of bilateral symmetry, and Egg cell-secreted protein 1.1-1.5
VrTCP24	3916.A0A1S3V8Q2	STRING clusters	CL:47218	Mixed, incl. Determination of bilateral symmetry, and Egg cell-secreted protein 1.1-1.5
VrTCP24	3916.A0A1S3V8Q2	STRING clusters	CL:47278	Transcription factor, TCP, and Auxin response factor
VrTCP24	3916.A0A1S3V8Q2	KEGG	vra04712	Circadian rhythm - plant
VrTCP24	3916.A0A1S3V8Q2	COMPARTMENTS	GOCC:0005622	Intracellular
VrTCP24	3916.A0A1S3V8Q2	COMPARTMENTS	GOCC:0005634	Nucleus
VrTCP24	3916.A0A1S3V8Q2	COMPARTMENTS	GOCC:0032991	Protein-containing complex
VrTCP24	3916.A0A1S3V8Q2	COMPARTMENTS	GOCC:0043226	Organelle
VrTCP24	3916.A0A1S3V8Q2	COMPARTMENTS	GOCC:0043227	Membrane-bounded organelle
VrTCP24	3916.A0A1S3V8Q2	COMPARTMENTS	GOCC:0043229	Intracellular organelle
VrTCP24	3916.A0A1S3V8Q2	COMPARTMENTS	GOCC:0043231	Intracellular membrane-bounded organelle
VrTCP24	3916.A0A1S3V8Q2	COMPARTMENTS	GOCC:0098561	Methyl accepting chemotaxis protein complex
VrTCP24	3916.A0A1S3V8Q2	COMPARTMENTS	GOCC:0110165	Cellular anatomical entity
VrTCP24	3916.A0A1S3V8Q2	Pfam	PF03634	TCP family transcription factor
VrTCP24	3916.A0A1S3V8Q2	InterPro	IPR005333	Transcription factor, TCP
VrTCP24	3916.A0A1S3V8Q2	InterPro	IPR017887	Transcription factor TCP subgroup
VrTCP25	3916.A0A1S3VL22	GO Process	GO:0006355	Regulation of transcription, DNA-templated
VrTCP25	3916.A0A1S3VL22	GO Process	GO:0009889	Regulation of biosynthetic process
VrTCP25	3916.A0A1S3VL22	GO Process	GO:0010468	Regulation of gene expression
VrTCP25	3916.A0A1S3VL22	GO Process	GO:0010556	Regulation of macromolecule biosynthetic process
VrTCP25	3916.A0A1S3VL22	GO Process	GO:0019219	Regulation of nucleobase-containing compound metabolic process
VrTCP25	3916.A0A1S3VL22	GO Process	GO:0019222	Regulation of metabolic process
VrTCP25	3916.A0A1S3VL22	GO Process	GO:0031323	Regulation of cellular metabolic process
VrTCP25	3916.A0A1S3VL22	GO Process	GO:0031326	Regulation of cellular biosynthetic process
VrTCP25	3916.A0A1S3VL22	GO Process	GO:0050789	Regulation of biological process
VrTCP25	3916.A0A1S3VL22	GO Process	GO:0050794	Regulation of cellular process
VrTCP25	3916.A0A1S3VL22	GO Process	GO:0051171	Regulation of nitrogen compound metabolic process
VrTCP25	3916.A0A1S3VL22	GO Process	GO:0051252	Regulation of RNA metabolic process
VrTCP25	3916.A0A1S3VL22	GO Process	GO:0060255	Regulation of macromolecule metabolic process
VrTCP25	3916.A0A1S3VL22	GO Process	GO:0065007	Biological regulation
VrTCP25	3916.A0A1S3VL22	GO Process	GO:0080090	Regulation of primary metabolic process
VrTCP25	3916.A0A1S3VL22	GO Process	GO:1903506	Regulation of nucleic acid-templated transcription
VrTCP25	3916.A0A1S3VL22	GO Process	GO:2001141	Regulation of RNA biosynthetic process
VrTCP25	3916.A0A1S3VL22	GO Function	GO:0000976	Transcription cis-regulatory region binding
VrTCP25	3916.A0A1S3VL22	GO Function	GO:0000977	RNA polymerase II transcription regulatory region sequence-specific DNA binding
VrTCP25	3916.A0A1S3VL22	GO Function	GO:0000978	RNA polymerase II cis-regulatory region sequence-specific DNA binding
VrTCP25	3916.A0A1S3VL22	GO Function	GO:0000987	Cis-regulatory region sequence-specific DNA binding
VrTCP25	3916.A0A1S3VL22	GO Function	GO:0001067	Transcription regulatory region nucleic acid binding
VrTCP25	3916.A0A1S3VL22	GO Function	GO:0003676	Nucleic acid binding
VrTCP25	3916.A0A1S3VL22	GO Function	GO:0003677	DNA binding
VrTCP25	3916.A0A1S3VL22	GO Function	GO:0003690	Double-stranded DNA binding
VrTCP25	3916.A0A1S3VL22	GO Function	GO:0003700	DNA-binding transcription factor activity
VrTCP25	3916.A0A1S3VL22	GO Function	GO:0005488	Binding
VrTCP25	3916.A0A1S3VL22	GO Function	GO:0043565	Sequence-specific DNA binding
VrTCP25	3916.A0A1S3VL22	GO Function	GO:0097159	Organic cyclic compound binding
VrTCP25	3916.A0A1S3VL22	GO Function	GO:0140110	Transcription regulator activity
VrTCP25	3916.A0A1S3VL22	GO Function	GO:1901363	Heterocyclic compound binding
VrTCP25	3916.A0A1S3VL22	GO Function	GO:1990837	Sequence-specific double-stranded DNA binding
VrTCP25	3916.A0A1S3VL22	GO Component	GO:0005622	Intracellular anatomical structure
VrTCP25	3916.A0A1S3VL22	GO Component	GO:0005634	Nucleus
VrTCP25	3916.A0A1S3VL22	GO Component	GO:0043226	Organelle
VrTCP25	3916.A0A1S3VL22	GO Component	GO:0043227	Membrane-bounded organelle
VrTCP25	3916.A0A1S3VL22	GO Component	GO:0043229	Intracellular organelle
VrTCP25	3916.A0A1S3VL22	GO Component	GO:0043231	Intracellular membrane-bounded organelle
VrTCP25	3916.A0A1S3VL22	GO Component	GO:0110165	Cellular anatomical entity
VrTCP25	3916.A0A1S3VL22	STRING clusters	CL:8683	Mediator complex, and AMP-binding enzyme C-terminal domain
VrTCP25	3916.A0A1S3VL22	STRING clusters	CL:8688	Mixed, incl. Core mediator complex, and Oxalate catabolic process
VrTCP25	3916.A0A1S3VL22	STRING clusters	CL:8693	Mixed, incl. Core mediator complex, and O-FUCOSYLTRANSFERASE1-like
VrTCP25	3916.A0A1S3VL22	COMPARTMENTS	GOCC:0016020	Membrane
VrTCP25	3916.A0A1S3VL22	COMPARTMENTS	GOCC:0110165	Cellular anatomical entity
VrTCP25	3916.A0A1S3VL22	Pfam	PF03634	TCP family transcription factor
VrTCP25	3916.A0A1S3VL22	InterPro	IPR005333	Transcription factor, TCP
VrTCP25	3916.A0A1S3VL22	InterPro	IPR017887	Transcription factor TCP subgroup
VrTCP26	3916.A0A1S3VJD9	GO Process	GO:0006355	Regulation of transcription, DNA-templated
VrTCP26	3916.A0A1S3VJD9	GO Process	GO:0009889	Regulation of biosynthetic process
VrTCP26	3916.A0A1S3VJD9	GO Process	GO:0010468	Regulation of gene expression
VrTCP26	3916.A0A1S3VJD9	GO Process	GO:0010556	Regulation of macromolecule biosynthetic process
VrTCP26	3916.A0A1S3VJD9	GO Process	GO:0019219	Regulation of nucleobase-containing compound metabolic process
VrTCP26	3916.A0A1S3VJD9	GO Process	GO:0019222	Regulation of metabolic process
VrTCP26	3916.A0A1S3VJD9	GO Process	GO:0022603	Regulation of anatomical structure morphogenesis
VrTCP26	3916.A0A1S3VJD9	GO Process	GO:0031323	Regulation of cellular metabolic process
VrTCP26	3916.A0A1S3VJD9	GO Process	GO:0031326	Regulation of cellular biosynthetic process
VrTCP26	3916.A0A1S3VJD9	GO Process	GO:0050789	Regulation of biological process
VrTCP26	3916.A0A1S3VJD9	GO Process	GO:0050793	Regulation of developmental process
VrTCP26	3916.A0A1S3VJD9	GO Process	GO:0050794	Regulation of cellular process
VrTCP26	3916.A0A1S3VJD9	GO Process	GO:0051171	Regulation of nitrogen compound metabolic process
VrTCP26	3916.A0A1S3VJD9	GO Process	GO:0051239	Regulation of multicellular organismal process
VrTCP26	3916.A0A1S3VJD9	GO Process	GO:0051252	Regulation of RNA metabolic process
VrTCP26	3916.A0A1S3VJD9	GO Process	GO:0060255	Regulation of macromolecule metabolic process
VrTCP26	3916.A0A1S3VJD9	GO Process	GO:0060688	Regulation of morphogenesis of a branching structure
VrTCP26	3916.A0A1S3VJD9	GO Process	GO:0065007	Biological regulation
VrTCP26	3916.A0A1S3VJD9	GO Process	GO:0080090	Regulation of primary metabolic process
VrTCP26	3916.A0A1S3VJD9	GO Process	GO:1903506	Regulation of nucleic acid-templated transcription
VrTCP26	3916.A0A1S3VJD9	GO Process	GO:1905428	Regulation of plant organ formation
VrTCP26	3916.A0A1S3VJD9	GO Process	GO:2000032	Regulation of secondary shoot formation
VrTCP26	3916.A0A1S3VJD9	GO Process	GO:2001141	Regulation of RNA biosynthetic process
VrTCP26	3916.A0A1S3VJD9	GO Function	GO:0003676	Nucleic acid binding
VrTCP26	3916.A0A1S3VJD9	GO Function	GO:0003677	DNA binding
VrTCP26	3916.A0A1S3VJD9	GO Function	GO:0003700	DNA-binding transcription factor activity
VrTCP26	3916.A0A1S3VJD9	GO Function	GO:0005488	Binding
VrTCP26	3916.A0A1S3VJD9	GO Function	GO:0043565	Sequence-specific DNA binding
VrTCP26	3916.A0A1S3VJD9	GO Function	GO:0097159	Organic cyclic compound binding
VrTCP26	3916.A0A1S3VJD9	GO Function	GO:0140110	Transcription regulator activity
VrTCP26	3916.A0A1S3VJD9	GO Function	GO:1901363	Heterocyclic compound binding
VrTCP26	3916.A0A1S3VJD9	GO Component	GO:0005622	Intracellular anatomical structure
VrTCP26	3916.A0A1S3VJD9	GO Component	GO:0005634	Nucleus
VrTCP26	3916.A0A1S3VJD9	GO Component	GO:0043226	Organelle
VrTCP26	3916.A0A1S3VJD9	GO Component	GO:0043227	Membrane-bounded organelle
VrTCP26	3916.A0A1S3VJD9	GO Component	GO:0043229	Intracellular organelle
VrTCP26	3916.A0A1S3VJD9	GO Component	GO:0043231	Intracellular membrane-bounded organelle
VrTCP26	3916.A0A1S3VJD9	GO Component	GO:0110165	Cellular anatomical entity
VrTCP26	3916.A0A1S3VJD9	STRING clusters	CL:34342	Mostly uncharacterized, incl. QUIRKY-like, and Kelch repeat type 1
VrTCP26	3916.A0A1S3VJD9	STRING clusters	CL:34344	Mostly uncharacterized, incl. QUIRKY-like, and Kelch repeat type 1
VrTCP26	3916.A0A1S3VJD9	STRING clusters	CL:34345	Mostly uncharacterized, incl. QUIRKY-like, and Kelch repeat type 1
VrTCP26	3916.A0A1S3VJD9	STRING clusters	CL:34346	Mostly uncharacterized, incl. QUIRKY-like, and Kelch repeat type 1
VrTCP26	3916.A0A1S3VJD9	STRING clusters	CL:34347	Mostly uncharacterized, incl. QUIRKY-like, and Kelch repeat type 1
VrTCP26	3916.A0A1S3VJD9	STRING clusters	CL:34348	Mostly uncharacterized, incl. QUIRKY-like, and Kelch repeat type 1
VrTCP26	3916.A0A1S3VJD9	STRING clusters	CL:34349	Mostly uncharacterized, incl. QUIRKY-like, and Kelch repeat type 1
VrTCP26	3916.A0A1S3VJD9	STRING clusters	CL:34351	Mostly uncharacterized, incl. QUIRKY-like, third C2 domain, and Kelch repeat type 1
VrTCP26	3916.A0A1S3VJD9	Pfam	PF03634	TCP family transcription factor
VrTCP26	3916.A0A1S3VJD9	InterPro	IPR005333	Transcription factor, TCP
VrTCP26	3916.A0A1S3VJD9	InterPro	IPR017887	Transcription factor TCP subgroup
VrTCP3	3916.A0A1S3VM09	GO Process	GO:0000003	Reproduction
VrTCP3	3916.A0A1S3VM09	GO Process	GO:0003006	Developmental process involved in reproduction
VrTCP3	3916.A0A1S3VM09	GO Process	GO:0006355	Regulation of transcription, DNA-templated
VrTCP3	3916.A0A1S3VM09	GO Process	GO:0007275	Multicellular organism development
VrTCP3	3916.A0A1S3VM09	GO Process	GO:0009719	Response to endogenous stimulus
VrTCP3	3916.A0A1S3VM09	GO Process	GO:0009725	Response to hormone
VrTCP3	3916.A0A1S3VM09	GO Process	GO:0009735	Response to cytokinin
VrTCP3	3916.A0A1S3VM09	GO Process	GO:0009791	Post-embryonic development
VrTCP3	3916.A0A1S3VM09	GO Process	GO:0009889	Regulation of biosynthetic process
VrTCP3	3916.A0A1S3VM09	GO Process	GO:0010033	Response to organic substance
VrTCP3	3916.A0A1S3VM09	GO Process	GO:0010229	Inflorescence development
VrTCP3	3916.A0A1S3VM09	GO Process	GO:0010468	Regulation of gene expression
VrTCP3	3916.A0A1S3VM09	GO Process	GO:0010556	Regulation of macromolecule biosynthetic process
VrTCP3	3916.A0A1S3VM09	GO Process	GO:0019219	Regulation of nucleobase-containing compound metabolic process
VrTCP3	3916.A0A1S3VM09	GO Process	GO:0019222	Regulation of metabolic process
VrTCP3	3916.A0A1S3VM09	GO Process	GO:0022414	Reproductive process
VrTCP3	3916.A0A1S3VM09	GO Process	GO:0031323	Regulation of cellular metabolic process
VrTCP3	3916.A0A1S3VM09	GO Process	GO:0031326	Regulation of cellular biosynthetic process
VrTCP3	3916.A0A1S3VM09	GO Process	GO:0032501	Multicellular organismal process
VrTCP3	3916.A0A1S3VM09	GO Process	GO:0032502	Developmental process
VrTCP3	3916.A0A1S3VM09	GO Process	GO:0042221	Response to chemical
VrTCP3	3916.A0A1S3VM09	GO Process	GO:0048367	Shoot system development
VrTCP3	3916.A0A1S3VM09	GO Process	GO:0048608	Reproductive structure development
VrTCP3	3916.A0A1S3VM09	GO Process	GO:0048731	System development
VrTCP3	3916.A0A1S3VM09	GO Process	GO:0048856	Anatomical structure development
VrTCP3	3916.A0A1S3VM09	GO Process	GO:0050789	Regulation of biological process
VrTCP3	3916.A0A1S3VM09	GO Process	GO:0050794	Regulation of cellular process
VrTCP3	3916.A0A1S3VM09	GO Process	GO:0050896	Response to stimulus
VrTCP3	3916.A0A1S3VM09	GO Process	GO:0051171	Regulation of nitrogen compound metabolic process
VrTCP3	3916.A0A1S3VM09	GO Process	GO:0051252	Regulation of RNA metabolic process
VrTCP3	3916.A0A1S3VM09	GO Process	GO:0060255	Regulation of macromolecule metabolic process
VrTCP3	3916.A0A1S3VM09	GO Process	GO:0061458	Reproductive system development
VrTCP3	3916.A0A1S3VM09	GO Process	GO:0065007	Biological regulation
VrTCP3	3916.A0A1S3VM09	GO Process	GO:0080090	Regulation of primary metabolic process
VrTCP3	3916.A0A1S3VM09	GO Process	GO:0090567	Reproductive shoot system development
VrTCP3	3916.A0A1S3VM09	GO Process	GO:1903506	Regulation of nucleic acid-templated transcription
VrTCP3	3916.A0A1S3VM09	GO Process	GO:2001141	Regulation of RNA biosynthetic process
VrTCP3	3916.A0A1S3VM09	GO Function	GO:0000976	Transcription cis-regulatory region binding
VrTCP3	3916.A0A1S3VM09	GO Function	GO:0001067	Transcription regulatory region nucleic acid binding
VrTCP3	3916.A0A1S3VM09	GO Function	GO:0003676	Nucleic acid binding
VrTCP3	3916.A0A1S3VM09	GO Function	GO:0003677	DNA binding
VrTCP3	3916.A0A1S3VM09	GO Function	GO:0003690	Double-stranded DNA binding
VrTCP3	3916.A0A1S3VM09	GO Function	GO:0003700	DNA-binding transcription factor activity
VrTCP3	3916.A0A1S3VM09	GO Function	GO:0005488	Binding
VrTCP3	3916.A0A1S3VM09	GO Function	GO:0043565	Sequence-specific DNA binding
VrTCP3	3916.A0A1S3VM09	GO Function	GO:0097159	Organic cyclic compound binding
VrTCP3	3916.A0A1S3VM09	GO Function	GO:0140110	Transcription regulator activity
VrTCP3	3916.A0A1S3VM09	GO Function	GO:1901363	Heterocyclic compound binding
VrTCP3	3916.A0A1S3VM09	GO Function	GO:1990837	Sequence-specific double-stranded DNA binding
VrTCP3	3916.A0A1S3VM09	GO Component	GO:0005622	Intracellular anatomical structure
VrTCP3	3916.A0A1S3VM09	GO Component	GO:0005634	Nucleus
VrTCP3	3916.A0A1S3VM09	GO Component	GO:0043226	Organelle
VrTCP3	3916.A0A1S3VM09	GO Component	GO:0043227	Membrane-bounded organelle
VrTCP3	3916.A0A1S3VM09	GO Component	GO:0043229	Intracellular organelle
VrTCP3	3916.A0A1S3VM09	GO Component	GO:0043231	Intracellular membrane-bounded organelle
VrTCP3	3916.A0A1S3VM09	GO Component	GO:0110165	Cellular anatomical entity
VrTCP3	3916.A0A1S3VM09	STRING clusters	CL:16959	Mixed, incl. EF-Hand 1, calcium-binding site, and Microtubule
VrTCP3	3916.A0A1S3VM09	STRING clusters	CL:17263	Mixed, incl. Calcineurin B-like, and Sodium ion import across plasma membrane
VrTCP3	3916.A0A1S3VM09	STRING clusters	CL:17264	Calcineurin B-like, and NAF/FISL domain
VrTCP3	3916.A0A1S3VM09	COMPARTMENTS	GOCC:0005622	Intracellular
VrTCP3	3916.A0A1S3VM09	COMPARTMENTS	GOCC:0005634	Nucleus
VrTCP3	3916.A0A1S3VM09	COMPARTMENTS	GOCC:0043226	Organelle
VrTCP3	3916.A0A1S3VM09	COMPARTMENTS	GOCC:0043227	Membrane-bounded organelle
VrTCP3	3916.A0A1S3VM09	COMPARTMENTS	GOCC:0043229	Intracellular organelle
VrTCP3	3916.A0A1S3VM09	COMPARTMENTS	GOCC:0043231	Intracellular membrane-bounded organelle
VrTCP3	3916.A0A1S3VM09	COMPARTMENTS	GOCC:0110165	Cellular anatomical entity
VrTCP3	3916.A0A1S3VM09	Pfam	PF03634	TCP family transcription factor
VrTCP3	3916.A0A1S3VM09	InterPro	IPR005333	Transcription factor, TCP
VrTCP3	3916.A0A1S3VM09	InterPro	IPR017887	Transcription factor TCP subgroup
VrTCP4	3916.A0A1S3TB26	GO Process	GO:0006355	Regulation of transcription, DNA-templated
VrTCP4	3916.A0A1S3TB26	GO Process	GO:0009889	Regulation of biosynthetic process
VrTCP4	3916.A0A1S3TB26	GO Process	GO:0010468	Regulation of gene expression
VrTCP4	3916.A0A1S3TB26	GO Process	GO:0010556	Regulation of macromolecule biosynthetic process
VrTCP4	3916.A0A1S3TB26	GO Process	GO:0019219	Regulation of nucleobase-containing compound metabolic process
VrTCP4	3916.A0A1S3TB26	GO Process	GO:0019222	Regulation of metabolic process
VrTCP4	3916.A0A1S3TB26	GO Process	GO:0031323	Regulation of cellular metabolic process
VrTCP4	3916.A0A1S3TB26	GO Process	GO:0031326	Regulation of cellular biosynthetic process
VrTCP4	3916.A0A1S3TB26	GO Process	GO:0042752	Regulation of circadian rhythm
VrTCP4	3916.A0A1S3TB26	GO Process	GO:0048518	Positive regulation of biological process
VrTCP4	3916.A0A1S3TB26	GO Process	GO:0050789	Regulation of biological process
VrTCP4	3916.A0A1S3TB26	GO Process	GO:0050794	Regulation of cellular process
VrTCP4	3916.A0A1S3TB26	GO Process	GO:0051171	Regulation of nitrogen compound metabolic process
VrTCP4	3916.A0A1S3TB26	GO Process	GO:0051252	Regulation of RNA metabolic process
VrTCP4	3916.A0A1S3TB26	GO Process	GO:0060255	Regulation of macromolecule metabolic process
VrTCP4	3916.A0A1S3TB26	GO Process	GO:0065007	Biological regulation
VrTCP4	3916.A0A1S3TB26	GO Process	GO:0080090	Regulation of primary metabolic process
VrTCP4	3916.A0A1S3TB26	GO Process	GO:1903506	Regulation of nucleic acid-templated transcription
VrTCP4	3916.A0A1S3TB26	GO Process	GO:2001141	Regulation of RNA biosynthetic process
VrTCP4	3916.A0A1S3TB26	GO Function	GO:0003676	Nucleic acid binding
VrTCP4	3916.A0A1S3TB26	GO Function	GO:0003677	DNA binding
VrTCP4	3916.A0A1S3TB26	GO Function	GO:0003700	DNA-binding transcription factor activity
VrTCP4	3916.A0A1S3TB26	GO Function	GO:0005488	Binding
VrTCP4	3916.A0A1S3TB26	GO Function	GO:0043565	Sequence-specific DNA binding
VrTCP4	3916.A0A1S3TB26	GO Function	GO:0097159	Organic cyclic compound binding
VrTCP4	3916.A0A1S3TB26	GO Function	GO:0140110	Transcription regulator activity
VrTCP4	3916.A0A1S3TB26	GO Function	GO:1901363	Heterocyclic compound binding
VrTCP4	3916.A0A1S3TB26	GO Component	GO:0005622	Intracellular anatomical structure
VrTCP4	3916.A0A1S3TB26	GO Component	GO:0005634	Nucleus
VrTCP4	3916.A0A1S3TB26	GO Component	GO:0043226	Organelle
VrTCP4	3916.A0A1S3TB26	GO Component	GO:0043227	Membrane-bounded organelle
VrTCP4	3916.A0A1S3TB26	GO Component	GO:0043229	Intracellular organelle
VrTCP4	3916.A0A1S3TB26	GO Component	GO:0043231	Intracellular membrane-bounded organelle
VrTCP4	3916.A0A1S3TB26	GO Component	GO:0110165	Cellular anatomical entity
VrTCP4	3916.A0A1S3TB26	STRING clusters	CL:47209	Mostly uncharacterized, incl. Aminotransferase-like, plant mobile domain, and Determination of bilateral symmetry
VrTCP4	3916.A0A1S3TB26	STRING clusters	CL:47210	Mostly uncharacterized, incl. Aminotransferase-like, plant mobile domain, and Determination of bilateral symmetry
VrTCP4	3916.A0A1S3TB26	STRING clusters	CL:47211	Mostly uncharacterized, incl. Protein MAINTENANCE OF MERISTEMS-like, and Determination of bilateral symmetry
VrTCP4	3916.A0A1S3TB26	STRING clusters	CL:47212	Mostly uncharacterized, incl. Determination of bilateral symmetry, and Egg cell-secreted protein 1.1-1.5
VrTCP4	3916.A0A1S3TB26	STRING clusters	CL:47215	Mostly uncharacterized, incl. Determination of bilateral symmetry, and Egg cell-secreted protein 1.1-1.5
VrTCP4	3916.A0A1S3TB26	STRING clusters	CL:47217	Mostly uncharacterized, incl. Determination of bilateral symmetry, and Egg cell-secreted protein 1.1-1.5
VrTCP4	3916.A0A1S3TB26	STRING clusters	CL:47218	Mixed, incl. Determination of bilateral symmetry, and Egg cell-secreted protein 1.1-1.5
VrTCP4	3916.A0A1S3TB26	STRING clusters	CL:47278	Transcription factor, TCP, and Auxin response factor
VrTCP4	3916.A0A1S3TB26	KEGG	vra04712	Circadian rhythm - plant
VrTCP4	3916.A0A1S3TB26	COMPARTMENTS	GOCC:0005622	Intracellular
VrTCP4	3916.A0A1S3TB26	COMPARTMENTS	GOCC:0005634	Nucleus
VrTCP4	3916.A0A1S3TB26	COMPARTMENTS	GOCC:0032991	Protein-containing complex
VrTCP4	3916.A0A1S3TB26	COMPARTMENTS	GOCC:0043226	Organelle
VrTCP4	3916.A0A1S3TB26	COMPARTMENTS	GOCC:0043227	Membrane-bounded organelle
VrTCP4	3916.A0A1S3TB26	COMPARTMENTS	GOCC:0043229	Intracellular organelle
VrTCP4	3916.A0A1S3TB26	COMPARTMENTS	GOCC:0043231	Intracellular membrane-bounded organelle
VrTCP4	3916.A0A1S3TB26	COMPARTMENTS	GOCC:0098561	Methyl accepting chemotaxis protein complex
VrTCP4	3916.A0A1S3TB26	COMPARTMENTS	GOCC:0110165	Cellular anatomical entity
VrTCP4	3916.A0A1S3TB26	Pfam	PF03634	TCP family transcription factor
VrTCP4	3916.A0A1S3TB26	InterPro	IPR005333	Transcription factor, TCP
VrTCP4	3916.A0A1S3TB26	InterPro	IPR017887	Transcription factor TCP subgroup
VrTCP5	3916.A0A1S3TSE8	GO Process	GO:0000003	Reproduction
VrTCP5	3916.A0A1S3TSE8	GO Process	GO:0003006	Developmental process involved in reproduction
VrTCP5	3916.A0A1S3TSE8	GO Process	GO:0006355	Regulation of transcription, DNA-templated
VrTCP5	3916.A0A1S3TSE8	GO Process	GO:0007275	Multicellular organism development
VrTCP5	3916.A0A1S3TSE8	GO Process	GO:0009719	Response to endogenous stimulus
VrTCP5	3916.A0A1S3TSE8	GO Process	GO:0009725	Response to hormone
VrTCP5	3916.A0A1S3TSE8	GO Process	GO:0009735	Response to cytokinin
VrTCP5	3916.A0A1S3TSE8	GO Process	GO:0009791	Post-embryonic development
VrTCP5	3916.A0A1S3TSE8	GO Process	GO:0009889	Regulation of biosynthetic process
VrTCP5	3916.A0A1S3TSE8	GO Process	GO:0010033	Response to organic substance
VrTCP5	3916.A0A1S3TSE8	GO Process	GO:0010229	Inflorescence development
VrTCP5	3916.A0A1S3TSE8	GO Process	GO:0010468	Regulation of gene expression
VrTCP5	3916.A0A1S3TSE8	GO Process	GO:0010556	Regulation of macromolecule biosynthetic process
VrTCP5	3916.A0A1S3TSE8	GO Process	GO:0019219	Regulation of nucleobase-containing compound metabolic process
VrTCP5	3916.A0A1S3TSE8	GO Process	GO:0019222	Regulation of metabolic process
VrTCP5	3916.A0A1S3TSE8	GO Process	GO:0022414	Reproductive process
VrTCP5	3916.A0A1S3TSE8	GO Process	GO:0031323	Regulation of cellular metabolic process
VrTCP5	3916.A0A1S3TSE8	GO Process	GO:0031326	Regulation of cellular biosynthetic process
VrTCP5	3916.A0A1S3TSE8	GO Process	GO:0032501	Multicellular organismal process
VrTCP5	3916.A0A1S3TSE8	GO Process	GO:0032502	Developmental process
VrTCP5	3916.A0A1S3TSE8	GO Process	GO:0042221	Response to chemical
VrTCP5	3916.A0A1S3TSE8	GO Process	GO:0048367	Shoot system development
VrTCP5	3916.A0A1S3TSE8	GO Process	GO:0048608	Reproductive structure development
VrTCP5	3916.A0A1S3TSE8	GO Process	GO:0048731	System development
VrTCP5	3916.A0A1S3TSE8	GO Process	GO:0048856	Anatomical structure development
VrTCP5	3916.A0A1S3TSE8	GO Process	GO:0050789	Regulation of biological process
VrTCP5	3916.A0A1S3TSE8	GO Process	GO:0050794	Regulation of cellular process
VrTCP5	3916.A0A1S3TSE8	GO Process	GO:0050896	Response to stimulus
VrTCP5	3916.A0A1S3TSE8	GO Process	GO:0051171	Regulation of nitrogen compound metabolic process
VrTCP5	3916.A0A1S3TSE8	GO Process	GO:0051252	Regulation of RNA metabolic process
VrTCP5	3916.A0A1S3TSE8	GO Process	GO:0060255	Regulation of macromolecule metabolic process
VrTCP5	3916.A0A1S3TSE8	GO Process	GO:0061458	Reproductive system development
VrTCP5	3916.A0A1S3TSE8	GO Process	GO:0065007	Biological regulation
VrTCP5	3916.A0A1S3TSE8	GO Process	GO:0080090	Regulation of primary metabolic process
VrTCP5	3916.A0A1S3TSE8	GO Process	GO:0090567	Reproductive shoot system development
VrTCP5	3916.A0A1S3TSE8	GO Process	GO:1903506	Regulation of nucleic acid-templated transcription
VrTCP5	3916.A0A1S3TSE8	GO Process	GO:2001141	Regulation of RNA biosynthetic process
VrTCP5	3916.A0A1S3TSE8	GO Function	GO:0000976	Transcription cis-regulatory region binding
VrTCP5	3916.A0A1S3TSE8	GO Function	GO:0001067	Transcription regulatory region nucleic acid binding
VrTCP5	3916.A0A1S3TSE8	GO Function	GO:0003676	Nucleic acid binding
VrTCP5	3916.A0A1S3TSE8	GO Function	GO:0003677	DNA binding
VrTCP5	3916.A0A1S3TSE8	GO Function	GO:0003690	Double-stranded DNA binding
VrTCP5	3916.A0A1S3TSE8	GO Function	GO:0003700	DNA-binding transcription factor activity
VrTCP5	3916.A0A1S3TSE8	GO Function	GO:0005488	Binding
VrTCP5	3916.A0A1S3TSE8	GO Function	GO:0043565	Sequence-specific DNA binding
VrTCP5	3916.A0A1S3TSE8	GO Function	GO:0097159	Organic cyclic compound binding
VrTCP5	3916.A0A1S3TSE8	GO Function	GO:0140110	Transcription regulator activity
VrTCP5	3916.A0A1S3TSE8	GO Function	GO:1901363	Heterocyclic compound binding
VrTCP5	3916.A0A1S3TSE8	GO Function	GO:1990837	Sequence-specific double-stranded DNA binding
VrTCP5	3916.A0A1S3TSE8	GO Component	GO:0005622	Intracellular anatomical structure
VrTCP5	3916.A0A1S3TSE8	GO Component	GO:0005634	Nucleus
VrTCP5	3916.A0A1S3TSE8	GO Component	GO:0043226	Organelle
VrTCP5	3916.A0A1S3TSE8	GO Component	GO:0043227	Membrane-bounded organelle
VrTCP5	3916.A0A1S3TSE8	GO Component	GO:0043229	Intracellular organelle
VrTCP5	3916.A0A1S3TSE8	GO Component	GO:0043231	Intracellular membrane-bounded organelle
VrTCP5	3916.A0A1S3TSE8	GO Component	GO:0110165	Cellular anatomical entity
VrTCP5	3916.A0A1S3TSE8	STRING clusters	CL:30350	Mixed, incl. Putative S-adenosyl-L-methionine-dependent methyltransferase, and ALOG family
VrTCP5	3916.A0A1S3TSE8	STRING clusters	CL:30352	Mixed, incl. Putative S-adenosyl-L-methionine-dependent methyltransferase, and ALOG family
VrTCP5	3916.A0A1S3TSE8	STRING clusters	CL:30355	Mixed, incl. Putative S-adenosyl-L-methionine-dependent methyltransferase, and ALOG family
VrTCP5	3916.A0A1S3TSE8	STRING clusters	CL:30356	Mixed, incl. Putative S-adenosyl-L-methionine-dependent methyltransferase, and ALOG family
VrTCP5	3916.A0A1S3TSE8	STRING clusters	CL:30358	Mixed, incl. Putative S-adenosyl-L-methionine-dependent methyltransferase, and ALOG family
VrTCP5	3916.A0A1S3TSE8	STRING clusters	CL:30361	Mixed, incl. Putative S-adenosyl-L-methionine-dependent methyltransferase, and ALOG family
VrTCP5	3916.A0A1S3TSE8	STRING clusters	CL:30362	Mixed, incl. ALOG family, and Putative S-adenosyl-L-methionine-dependent methyltransferase
VrTCP5	3916.A0A1S3TSE8	STRING clusters	CL:30364	Mixed, incl. ALOG family, and Putative S-adenosyl-L-methionine-dependent methyltransferase
VrTCP5	3916.A0A1S3TSE8	STRING clusters	CL:30366	Mixed, incl. Putative S-adenosyl-L-methionine-dependent methyltransferase, and ALOG family
VrTCP5	3916.A0A1S3TSE8	STRING clusters	CL:30368	Mixed, incl. Putative S-adenosyl-L-methionine-dependent methyltransferase, and ALOG family
VrTCP5	3916.A0A1S3TSE8	STRING clusters	CL:30370	Mixed, incl. ALOG family, and Putative S-adenosyl-L-methionine-dependent methyltransferase
VrTCP5	3916.A0A1S3TSE8	STRING clusters	CL:30371	Mixed, incl. MAC/Perforin domain, and Putative S-adenosyl-L-methionine-dependent methyltransferase
VrTCP5	3916.A0A1S3TSE8	STRING clusters	CL:30408	Mixed, incl. Regulation of catalase activity, and ALOG family
VrTCP5	3916.A0A1S3TSE8	COMPARTMENTS	GOCC:0005622	Intracellular
VrTCP5	3916.A0A1S3TSE8	COMPARTMENTS	GOCC:0005634	Nucleus
VrTCP5	3916.A0A1S3TSE8	COMPARTMENTS	GOCC:0043226	Organelle
VrTCP5	3916.A0A1S3TSE8	COMPARTMENTS	GOCC:0043227	Membrane-bounded organelle
VrTCP5	3916.A0A1S3TSE8	COMPARTMENTS	GOCC:0043229	Intracellular organelle
VrTCP5	3916.A0A1S3TSE8	COMPARTMENTS	GOCC:0043231	Intracellular membrane-bounded organelle
VrTCP5	3916.A0A1S3TSE8	COMPARTMENTS	GOCC:0110165	Cellular anatomical entity
VrTCP5	3916.A0A1S3TSE8	Pfam	PF03634	TCP family transcription factor
VrTCP5	3916.A0A1S3TSE8	InterPro	IPR005333	Transcription factor, TCP
VrTCP5	3916.A0A1S3TSE8	InterPro	IPR017887	Transcription factor TCP subgroup
VrTCP6	3916.A0A1S3VVI7	GO Process	GO:0006355	Regulation of transcription, DNA-templated
VrTCP6	3916.A0A1S3VVI7	GO Process	GO:0009889	Regulation of biosynthetic process
VrTCP6	3916.A0A1S3VVI7	GO Process	GO:0010468	Regulation of gene expression
VrTCP6	3916.A0A1S3VVI7	GO Process	GO:0010556	Regulation of macromolecule biosynthetic process
VrTCP6	3916.A0A1S3VVI7	GO Process	GO:0019219	Regulation of nucleobase-containing compound metabolic process
VrTCP6	3916.A0A1S3VVI7	GO Process	GO:0019222	Regulation of metabolic process
VrTCP6	3916.A0A1S3VVI7	GO Process	GO:0031323	Regulation of cellular metabolic process
VrTCP6	3916.A0A1S3VVI7	GO Process	GO:0031326	Regulation of cellular biosynthetic process
VrTCP6	3916.A0A1S3VVI7	GO Process	GO:0050789	Regulation of biological process
VrTCP6	3916.A0A1S3VVI7	GO Process	GO:0050794	Regulation of cellular process
VrTCP6	3916.A0A1S3VVI7	GO Process	GO:0051171	Regulation of nitrogen compound metabolic process
VrTCP6	3916.A0A1S3VVI7	GO Process	GO:0051252	Regulation of RNA metabolic process
VrTCP6	3916.A0A1S3VVI7	GO Process	GO:0060255	Regulation of macromolecule metabolic process
VrTCP6	3916.A0A1S3VVI7	GO Process	GO:0065007	Biological regulation
VrTCP6	3916.A0A1S3VVI7	GO Process	GO:0080090	Regulation of primary metabolic process
VrTCP6	3916.A0A1S3VVI7	GO Process	GO:1903506	Regulation of nucleic acid-templated transcription
VrTCP6	3916.A0A1S3VVI7	GO Process	GO:2001141	Regulation of RNA biosynthetic process
VrTCP6	3916.A0A1S3VVI7	GO Function	GO:0003676	Nucleic acid binding
VrTCP6	3916.A0A1S3VVI7	GO Function	GO:0003677	DNA binding
VrTCP6	3916.A0A1S3VVI7	GO Function	GO:0003700	DNA-binding transcription factor activity
VrTCP6	3916.A0A1S3VVI7	GO Function	GO:0005488	Binding
VrTCP6	3916.A0A1S3VVI7	GO Function	GO:0097159	Organic cyclic compound binding
VrTCP6	3916.A0A1S3VVI7	GO Function	GO:0140110	Transcription regulator activity
VrTCP6	3916.A0A1S3VVI7	GO Function	GO:1901363	Heterocyclic compound binding
VrTCP6	3916.A0A1S3VVI7	GO Component	GO:0005622	Intracellular anatomical structure
VrTCP6	3916.A0A1S3VVI7	GO Component	GO:0005634	Nucleus
VrTCP6	3916.A0A1S3VVI7	GO Component	GO:0043226	Organelle
VrTCP6	3916.A0A1S3VVI7	GO Component	GO:0043227	Membrane-bounded organelle
VrTCP6	3916.A0A1S3VVI7	GO Component	GO:0043229	Intracellular organelle
VrTCP6	3916.A0A1S3VVI7	GO Component	GO:0043231	Intracellular membrane-bounded organelle
VrTCP6	3916.A0A1S3VVI7	GO Component	GO:0110165	Cellular anatomical entity
VrTCP6	3916.A0A1S3VVI7	STRING clusters	CL:5030	Protein folding, and DnaJ molecular chaperone homology domain
VrTCP6	3916.A0A1S3VVI7	STRING clusters	CL:5400	AAA domain (Cdc48 subfamily), and Topless family
VrTCP6	3916.A0A1S3VVI7	Pfam	PF03634	TCP family transcription factor
VrTCP6	3916.A0A1S3VVI7	InterPro	IPR005333	Transcription factor, TCP
VrTCP6	3916.A0A1S3VVI7	InterPro	IPR017887	Transcription factor TCP subgroup
VrTCP7	3916.A0A3Q0EZV8	GO Process	GO:0006355	Regulation of transcription, DNA-templated
VrTCP7	3916.A0A3Q0EZV8	GO Process	GO:0009889	Regulation of biosynthetic process
VrTCP7	3916.A0A3Q0EZV8	GO Process	GO:0010468	Regulation of gene expression
VrTCP7	3916.A0A3Q0EZV8	GO Process	GO:0010556	Regulation of macromolecule biosynthetic process
VrTCP7	3916.A0A3Q0EZV8	GO Process	GO:0019219	Regulation of nucleobase-containing compound metabolic process
VrTCP7	3916.A0A3Q0EZV8	GO Process	GO:0019222	Regulation of metabolic process
VrTCP7	3916.A0A3Q0EZV8	GO Process	GO:0031323	Regulation of cellular metabolic process
VrTCP7	3916.A0A3Q0EZV8	GO Process	GO:0031326	Regulation of cellular biosynthetic process
VrTCP7	3916.A0A3Q0EZV8	GO Process	GO:0050789	Regulation of biological process
VrTCP7	3916.A0A3Q0EZV8	GO Process	GO:0050794	Regulation of cellular process
VrTCP7	3916.A0A3Q0EZV8	GO Process	GO:0051171	Regulation of nitrogen compound metabolic process
VrTCP7	3916.A0A3Q0EZV8	GO Process	GO:0051252	Regulation of RNA metabolic process
VrTCP7	3916.A0A3Q0EZV8	GO Process	GO:0060255	Regulation of macromolecule metabolic process
VrTCP7	3916.A0A3Q0EZV8	GO Process	GO:0065007	Biological regulation
VrTCP7	3916.A0A3Q0EZV8	GO Process	GO:0080090	Regulation of primary metabolic process
VrTCP7	3916.A0A3Q0EZV8	GO Process	GO:1903506	Regulation of nucleic acid-templated transcription
VrTCP7	3916.A0A3Q0EZV8	GO Process	GO:2001141	Regulation of RNA biosynthetic process
VrTCP7	3916.A0A3Q0EZV8	GO Function	GO:0003676	Nucleic acid binding
VrTCP7	3916.A0A3Q0EZV8	GO Function	GO:0003677	DNA binding
VrTCP7	3916.A0A3Q0EZV8	GO Function	GO:0003700	DNA-binding transcription factor activity
VrTCP7	3916.A0A3Q0EZV8	GO Function	GO:0005488	Binding
VrTCP7	3916.A0A3Q0EZV8	GO Function	GO:0097159	Organic cyclic compound binding
VrTCP7	3916.A0A3Q0EZV8	GO Function	GO:0140110	Transcription regulator activity
VrTCP7	3916.A0A3Q0EZV8	GO Function	GO:1901363	Heterocyclic compound binding
VrTCP7	3916.A0A3Q0EZV8	GO Component	GO:0005622	Intracellular anatomical structure
VrTCP7	3916.A0A3Q0EZV8	GO Component	GO:0005634	Nucleus
VrTCP7	3916.A0A3Q0EZV8	GO Component	GO:0043226	Organelle
VrTCP7	3916.A0A3Q0EZV8	GO Component	GO:0043227	Membrane-bounded organelle
VrTCP7	3916.A0A3Q0EZV8	GO Component	GO:0043229	Intracellular organelle
VrTCP7	3916.A0A3Q0EZV8	GO Component	GO:0043231	Intracellular membrane-bounded organelle
VrTCP7	3916.A0A3Q0EZV8	GO Component	GO:0110165	Cellular anatomical entity
VrTCP7	3916.A0A3Q0EZV8	STRING clusters	CL:30350	Mixed, incl. Putative S-adenosyl-L-methionine-dependent methyltransferase, and ALOG family
VrTCP7	3916.A0A3Q0EZV8	STRING clusters	CL:30352	Mixed, incl. Putative S-adenosyl-L-methionine-dependent methyltransferase, and ALOG family
VrTCP7	3916.A0A3Q0EZV8	STRING clusters	CL:30355	Mixed, incl. Putative S-adenosyl-L-methionine-dependent methyltransferase, and ALOG family
VrTCP7	3916.A0A3Q0EZV8	STRING clusters	CL:30545	Mixed, incl. TRP channels, and Transcription factor, TCP
VrTCP7	3916.A0A3Q0EZV8	Pfam	PF03634	TCP family transcription factor
VrTCP7	3916.A0A3Q0EZV8	InterPro	IPR005333	Transcription factor, TCP
VrTCP7	3916.A0A3Q0EZV8	InterPro	IPR017887	Transcription factor TCP subgroup
VrTCP8	3916.A0A1S3UYK0	GO Process	GO:0006355	Regulation of transcription, DNA-templated
VrTCP8	3916.A0A1S3UYK0	GO Process	GO:0007275	Multicellular organism development
VrTCP8	3916.A0A1S3UYK0	GO Process	GO:0009889	Regulation of biosynthetic process
VrTCP8	3916.A0A1S3UYK0	GO Process	GO:0010468	Regulation of gene expression
VrTCP8	3916.A0A1S3UYK0	GO Process	GO:0010556	Regulation of macromolecule biosynthetic process
VrTCP8	3916.A0A1S3UYK0	GO Process	GO:0019219	Regulation of nucleobase-containing compound metabolic process
VrTCP8	3916.A0A1S3UYK0	GO Process	GO:0019222	Regulation of metabolic process
VrTCP8	3916.A0A1S3UYK0	GO Process	GO:0031323	Regulation of cellular metabolic process
VrTCP8	3916.A0A1S3UYK0	GO Process	GO:0031326	Regulation of cellular biosynthetic process
VrTCP8	3916.A0A1S3UYK0	GO Process	GO:0032501	Multicellular organismal process
VrTCP8	3916.A0A1S3UYK0	GO Process	GO:0032502	Developmental process
VrTCP8	3916.A0A1S3UYK0	GO Process	GO:0048731	System development
VrTCP8	3916.A0A1S3UYK0	GO Process	GO:0048856	Anatomical structure development
VrTCP8	3916.A0A1S3UYK0	GO Process	GO:0050789	Regulation of biological process
VrTCP8	3916.A0A1S3UYK0	GO Process	GO:0050794	Regulation of cellular process
VrTCP8	3916.A0A1S3UYK0	GO Process	GO:0051171	Regulation of nitrogen compound metabolic process
VrTCP8	3916.A0A1S3UYK0	GO Process	GO:0051252	Regulation of RNA metabolic process
VrTCP8	3916.A0A1S3UYK0	GO Process	GO:0060255	Regulation of macromolecule metabolic process
VrTCP8	3916.A0A1S3UYK0	GO Process	GO:0065007	Biological regulation
VrTCP8	3916.A0A1S3UYK0	GO Process	GO:0080090	Regulation of primary metabolic process
VrTCP8	3916.A0A1S3UYK0	GO Process	GO:1903506	Regulation of nucleic acid-templated transcription
VrTCP8	3916.A0A1S3UYK0	GO Process	GO:2001141	Regulation of RNA biosynthetic process
VrTCP8	3916.A0A1S3UYK0	GO Function	GO:0003676	Nucleic acid binding
VrTCP8	3916.A0A1S3UYK0	GO Function	GO:0003677	DNA binding
VrTCP8	3916.A0A1S3UYK0	GO Function	GO:0003700	DNA-binding transcription factor activity
VrTCP8	3916.A0A1S3UYK0	GO Function	GO:0005488	Binding
VrTCP8	3916.A0A1S3UYK0	GO Function	GO:0043565	Sequence-specific DNA binding
VrTCP8	3916.A0A1S3UYK0	GO Function	GO:0097159	Organic cyclic compound binding
VrTCP8	3916.A0A1S3UYK0	GO Function	GO:0140110	Transcription regulator activity
VrTCP8	3916.A0A1S3UYK0	GO Function	GO:1901363	Heterocyclic compound binding
VrTCP8	3916.A0A1S3UYK0	GO Component	GO:0005622	Intracellular anatomical structure
VrTCP8	3916.A0A1S3UYK0	GO Component	GO:0005634	Nucleus
VrTCP8	3916.A0A1S3UYK0	GO Component	GO:0043226	Organelle
VrTCP8	3916.A0A1S3UYK0	GO Component	GO:0043227	Membrane-bounded organelle
VrTCP8	3916.A0A1S3UYK0	GO Component	GO:0043229	Intracellular organelle
VrTCP8	3916.A0A1S3UYK0	GO Component	GO:0043231	Intracellular membrane-bounded organelle
VrTCP8	3916.A0A1S3UYK0	GO Component	GO:0110165	Cellular anatomical entity
VrTCP8	3916.A0A1S3UYK0	STRING clusters	CL:25730	Mostly uncharacterized, incl. Kinesin complex, and FCS-Like Zinc finger 8/MARD1
VrTCP8	3916.A0A1S3UYK0	STRING clusters	CL:25731	Mostly uncharacterized, incl. FCS-Like Zinc finger 8/MARD1, and FLC EXPRESSOR/FLX-like
VrTCP8	3916.A0A1S3UYK0	STRING clusters	CL:25746	Mixed, incl. FCS-Like Zinc finger 8/MARD1, and Zinc finger protein GIS3/ZFP5/ZFP6
VrTCP8	3916.A0A1S3UYK0	COMPARTMENTS	GOCC:0005622	Intracellular
VrTCP8	3916.A0A1S3UYK0	COMPARTMENTS	GOCC:0005737	Cytoplasm
VrTCP8	3916.A0A1S3UYK0	COMPARTMENTS	GOCC:0009507	Chloroplast
VrTCP8	3916.A0A1S3UYK0	COMPARTMENTS	GOCC:0009536	Plastid
VrTCP8	3916.A0A1S3UYK0	COMPARTMENTS	GOCC:0043226	Organelle
VrTCP8	3916.A0A1S3UYK0	COMPARTMENTS	GOCC:0043227	Membrane-bounded organelle
VrTCP8	3916.A0A1S3UYK0	COMPARTMENTS	GOCC:0043229	Intracellular organelle
VrTCP8	3916.A0A1S3UYK0	COMPARTMENTS	GOCC:0043231	Intracellular membrane-bounded organelle
VrTCP8	3916.A0A1S3UYK0	COMPARTMENTS	GOCC:0110165	Cellular anatomical entity
VrTCP8	3916.A0A1S3UYK0	Pfam	PF03634	TCP family transcription factor
VrTCP8	3916.A0A1S3UYK0	InterPro	IPR005333	Transcription factor, TCP
VrTCP8	3916.A0A1S3UYK0	InterPro	IPR017887	Transcription factor TCP subgroup
VrTCP9	3916.A0A1S3TS57	GO Process	GO:0006355	Regulation of transcription, DNA-templated
VrTCP9	3916.A0A1S3TS57	GO Process	GO:0009889	Regulation of biosynthetic process
VrTCP9	3916.A0A1S3TS57	GO Process	GO:0010468	Regulation of gene expression
VrTCP9	3916.A0A1S3TS57	GO Process	GO:0010556	Regulation of macromolecule biosynthetic process
VrTCP9	3916.A0A1S3TS57	GO Process	GO:0019219	Regulation of nucleobase-containing compound metabolic process
VrTCP9	3916.A0A1S3TS57	GO Process	GO:0019222	Regulation of metabolic process
VrTCP9	3916.A0A1S3TS57	GO Process	GO:0022603	Regulation of anatomical structure morphogenesis
VrTCP9	3916.A0A1S3TS57	GO Process	GO:0031323	Regulation of cellular metabolic process
VrTCP9	3916.A0A1S3TS57	GO Process	GO:0031326	Regulation of cellular biosynthetic process
VrTCP9	3916.A0A1S3TS57	GO Process	GO:0050789	Regulation of biological process
VrTCP9	3916.A0A1S3TS57	GO Process	GO:0050793	Regulation of developmental process
VrTCP9	3916.A0A1S3TS57	GO Process	GO:0050794	Regulation of cellular process
VrTCP9	3916.A0A1S3TS57	GO Process	GO:0051171	Regulation of nitrogen compound metabolic process
VrTCP9	3916.A0A1S3TS57	GO Process	GO:0051239	Regulation of multicellular organismal process
VrTCP9	3916.A0A1S3TS57	GO Process	GO:0051252	Regulation of RNA metabolic process
VrTCP9	3916.A0A1S3TS57	GO Process	GO:0060255	Regulation of macromolecule metabolic process
VrTCP9	3916.A0A1S3TS57	GO Process	GO:0060688	Regulation of morphogenesis of a branching structure
VrTCP9	3916.A0A1S3TS57	GO Process	GO:0065007	Biological regulation
VrTCP9	3916.A0A1S3TS57	GO Process	GO:0080090	Regulation of primary metabolic process
VrTCP9	3916.A0A1S3TS57	GO Process	GO:1903506	Regulation of nucleic acid-templated transcription
VrTCP9	3916.A0A1S3TS57	GO Process	GO:2001141	Regulation of RNA biosynthetic process
VrTCP9	3916.A0A1S3TS57	GO Function	GO:0003676	Nucleic acid binding
VrTCP9	3916.A0A1S3TS57	GO Function	GO:0003677	DNA binding
VrTCP9	3916.A0A1S3TS57	GO Function	GO:0003700	DNA-binding transcription factor activity
VrTCP9	3916.A0A1S3TS57	GO Function	GO:0005488	Binding
VrTCP9	3916.A0A1S3TS57	GO Function	GO:0043565	Sequence-specific DNA binding
VrTCP9	3916.A0A1S3TS57	GO Function	GO:0097159	Organic cyclic compound binding
VrTCP9	3916.A0A1S3TS57	GO Function	GO:0140110	Transcription regulator activity
VrTCP9	3916.A0A1S3TS57	GO Function	GO:1901363	Heterocyclic compound binding
VrTCP9	3916.A0A1S3TS57	GO Component	GO:0005622	Intracellular anatomical structure
VrTCP9	3916.A0A1S3TS57	GO Component	GO:0005634	Nucleus
VrTCP9	3916.A0A1S3TS57	GO Component	GO:0043226	Organelle
VrTCP9	3916.A0A1S3TS57	GO Component	GO:0043227	Membrane-bounded organelle
VrTCP9	3916.A0A1S3TS57	GO Component	GO:0043229	Intracellular organelle
VrTCP9	3916.A0A1S3TS57	GO Component	GO:0043231	Intracellular membrane-bounded organelle
VrTCP9	3916.A0A1S3TS57	GO Component	GO:0110165	Cellular anatomical entity
VrTCP9	3916.A0A1S3TS57	STRING clusters	CL:22926	Mostly uncharacterized, incl. Plant protein of unknown function, and F-box-like domain superfamily
VrTCP9	3916.A0A1S3TS57	STRING clusters	CL:22929	Mostly uncharacterized, incl. Plant protein of unknown function, and F-box-like domain superfamily
VrTCP9	3916.A0A1S3TS57	STRING clusters	CL:22933	Mostly uncharacterized, incl. Plant protein of unknown function, and F-box-like domain superfamily
VrTCP9	3916.A0A1S3TS57	STRING clusters	CL:22936	Mostly uncharacterized, incl. Plant protein of unknown function, and F-box-like domain superfamily
VrTCP9	3916.A0A1S3TS57	STRING clusters	CL:22938	Mostly uncharacterized, incl. Plant protein of unknown function, and F-box-like domain superfamily
VrTCP9	3916.A0A1S3TS57	STRING clusters	CL:22939	Mostly uncharacterized, incl. Regulation of morphogenesis of a branching structure, and Plant protein of unknown function
VrTCP9	3916.A0A1S3TS57	STRING clusters	CL:22940	Mostly uncharacterized, incl. Regulation of morphogenesis of a branching structure, and FBD domain
VrTCP9	3916.A0A1S3TS57	STRING clusters	CL:22942	Mostly uncharacterized, incl. Regulation of morphogenesis of a branching structure, and FBD domain
VrTCP9	3916.A0A1S3TS57	STRING clusters	CL:22944	Mostly uncharacterized, incl. FBD domain, and Plant protein of unknown function
VrTCP9	3916.A0A1S3TS57	STRING clusters	CL:23027	Mixed, incl. AT4G37440-like, and F-box associated domain, type 3
VrTCP9	3916.A0A1S3TS57	COMPARTMENTS	GOCC:0005622	Intracellular
VrTCP9	3916.A0A1S3TS57	COMPARTMENTS	GOCC:0005634	Nucleus
VrTCP9	3916.A0A1S3TS57	COMPARTMENTS	GOCC:0043226	Organelle
VrTCP9	3916.A0A1S3TS57	COMPARTMENTS	GOCC:0043227	Membrane-bounded organelle
VrTCP9	3916.A0A1S3TS57	COMPARTMENTS	GOCC:0043229	Intracellular organelle
VrTCP9	3916.A0A1S3TS57	COMPARTMENTS	GOCC:0043231	Intracellular membrane-bounded organelle
VrTCP9	3916.A0A1S3TS57	COMPARTMENTS	GOCC:0110165	Cellular anatomical entity
VrTCP9	3916.A0A1S3TS57	Pfam	PF03634	TCP family transcription factor
VrTCP9	3916.A0A1S3TS57	InterPro	IPR005333	Transcription factor, TCP
VrTCP9	3916.A0A1S3TS57	InterPro	IPR017887	Transcription factor TCP subgroup
VrTCP9	3916.A0A1S3TS57	InterPro	IPR017888	CYC/TB1, R domain

## Sheet: S5
Supplementary Table 5 Primer sequences for qPCR analysis of VrTCP genes and reference gene
Gene	Forward primer	Reverse primer	Product length
VrTCP3	TTCCACCACTACCAGGGACA	TGGTGGAAGTTCTCTTCGGC	122
VrTCP4	CTCGTCGCAGAACTCCTTGT	GAGGCGAGCAAATTCAGGTG	132
VrTCP6	GATCGCAGGGTTAGGCTCTC	AGCTCAGCGAGCTTGTCAAT	140
VrTCP10	CAAGCTTGGGCTGAACCAAC	CCGAAGGGTCCGAGAGAAAG	180
VrTCP12	CGAGCCATGCTCAAATTCCG	AGGCACTGTTACTCACACCG	111
VrTCP14	GACAGGCACAGCAAGGTTTG	TTGGCAGTGGTGGAAGTTCA	184
VrTCP16	CATTTGGGAACCGTGGAGGA	TGTTCGTGAAGGATTGCCGA	119
VrTCP18	CATCACCACCACCGTCAGAA	GCTAGTGAAGGGTAGGGGGA	101
VrTCP19	CTCCGAGCAGGCCATCATAG	ATGTCCACGAACTCGCTGTT	174
VrTCP20	CACAATTCCGCAGCATACCG	AGACAAACGCGGAGATTGGT	176
VrTCP21	CCGTCACCAAGAGGTCTTCC	GAGCCACTCGATGGTCTCAC	170
VrTCP25	CTGGTTCTGGGCTTCTCAGG	AGAAGCTGAAGCGGTAGCTG	164
VrActin	TGTCAGCCATACTGTCCC	CCATCAGGCAACTCGTAG	261

## Sheet: S6
Supplementary Table 6 qPCR-based expression profiles of VrTCP genes in response to salt stress treatments
Gene	T0_1	T0_2	T0_3	T30_1	T30_2	T30_3	T60_1	T60_2	T60_3	T90_1	T90_2	T90_3	T120_1	T120_2	T120_3	T150_1	T150_2	T150_3
VrTCP10	0.954842	1.25992	0.831238	0.587774	0.831238	1.17555	0.445449	0.675175	1.02337	0.523647	0.39685	0.425334	0.329877	0.353553	0.378929	0.293887	0.337587	0.387786
VrTCP16	0.561231	1.5874	1.12246	0.261824	0.370274	0.601513	0.140308	0.0992126	0.198425	0.0717936	0.233258	0.0625	0.0484733	0.0421984	0.0319804	0.0751891	0.0187973	0.0375945
VrTCP19	1.20303	0.97716	0.850667	0.455861	0.523647	0.793701	0.601513	0.523647	0.690956	0.378929	0.615572	0.574349	0.337587	0.511687	0.274206	0.24429	0.227931	0.261824
VrTCP20	0.911722	0.97716	1.12246	0.48858	0.345478	0.425334	1.28937	0.425334	0.345478	0.233258	0.307786	0.203063	0.168794	0.31498	0.222725	0.345478	0.198425	0.261824
VrTCP6	0.933033	1.07177	1	2	2.2974	2.46229	1.51572	1.7411	1.23114	2.51984	1.35035	2.04675	4.18918	2.9622	2.40605	4	1.7411	4.59479
VrTCP14	1	0.933033	1.07177	1.41421	1.51572	1.6245	1.86607	1.7411	1.6245	2.19365	2.3511	2.7007	3.1748	3.40267	2.76383	4	3.03143	4.28709
VrTCP25	1.02337	1.09682	0.890899	0.548412	0.775572	0.831238	0.831238	1.02337	1.17555	1.70133	0.97716	1.5874	2.46229	1.6245	1.41421	3.32495	2.89454	3.10229
VrTCP3	0.933033	1.07177	1	0.933033	1.07177	1	1.23114	1.07177	1.51572	2.19365	1.90968	1.66248	2.40605	2.76383	2.9622	1.86607	1.6245	2
VrTCP12	1.07177	0.933033	1	1.6245	1.86607	1.51572	4.28709	2.63902	1.51572	5.78908	3.10229	4.3873	4.8121	4.48985	4.18918	3.24901	3.03143	2.63902
VrTCP18	1	0.870551	1.1487	1.31951	1.23114	2.2974	3.73213	4.28709	4	2.19365	1.90968	2.3511	2.40605	3.40267	2.76383	3.4822	2.82843	3.24901
VrTCP4	0.850667	0.97716	1.20303	1.12246	0.97716	0.455861	0.97716	0.601513	0.850667	1.23114	1.51572	1.41421	1.90968	2.19365	2.3511	1.70133	2.57874	2.40605
VrTCP21	0.933033	1	1.07177	0.5	0.870551	0.353553	0.659754	0.757858	0.933033	0.629961	0.890899	0.477421	0.97716	1.04729	0.793701	1.41421	1.1487	1.31951
